# Supplementary material for: Bis[2,4-di­bromo-6-(N-{4-[(E)-1-(benzyl­oxy­imino)­eth­yl]phen­yl}carboximido­yl)phenolato]copper(II)
Source: Acta Crystallogr Sect E Struct Rep Online. 2013 Apr 13;69(Pt 5):m267. doi: 10.1107/S1600536813009847 (PMC3647808; doi:10.1107/S1600536813009847)
Supplement: Supplementary file 1 [file e-69-0m267-sup1.cif]

##############################################################################
#                                                                            #
# This CIF contains the data in a paper accepted for publication in          #
# Acta Crystallographica Section E. It conforms to the requirements of       #
# Notes for Authors for Acta Crystallographica Section E, and has been       #
# peer reviewed under the auspices of the IUCr Commission on Journals.       #
#                                                                            #
# Full details of the Crystallographic Information File format               #
# are given in the paper "The Crystallographic Information File (CIF):       #
# a New Standard Archive File for Crystallography" by S. R. Hall, F. H.      #
# Allen and I. D. Brown [Acta Cryst. (1991), A47, 655-685].                  #
#                                                                            #
# The current version of the core CIF dictionary is obtainable from          #
# ftp://ftp.iucr.org/pub/cif_core.dic.                                       #
#                                                                            #
# Software is freely available for graphical display of the structure(s)     #
# in this CIF. For information consult the CIF software page                 #
# http://www.iucr.org/resources/cif/software.                                #
#                                                                            #
# This file may be used for bona fide research purposes within the           #
# scientific community so long as proper attribution is given to the journal # 
# article from which it was obtained.                                        #
#                                                                            #
##############################################################################
data_global
_audit_creation_method     SHELXL-97
_journal_data_validation_number     ?
_journal_date_recd_electronic     2013-04-07
_journal_date_accepted     2013-04-10
_journal_name_full     'Acta Crystallographica, Section E'
_journal_year     2013
_journal_volume     69
_journal_issue      5
_journal_page_first     m267
_journal_page_last     m267
_journal_paper_category     QM
_journal_paper_doi     10.1107/S1600536813009847
_journal_coeditor_code     ZL2543
_publ_contact_author_name     'Gang Li'
_publ_contact_author_address
;
 School of Chemical and Biological Engineering
 Lanzhou Jiaotong University
 Lanzhou 730070
 People's Republic of China
;
_publ_contact_author_email     li_gang78@126.com
_publ_contact_author_fax     '0086 931 4938755'
_publ_contact_author_phone     '0086 931 4938755'
_publ_section_title
;\
Bis[2,4-dibromo-6-(<i>N</i>-{4-[(<i>E</i>)-1-(benzyloxyimino)ethyl]phenyl}\
carboximidoyl)phenolato]copper(II)
;
loop_
    _publ_author_name
    _publ_author_address
    'Li, Xiao-Bing'
;
Information Centre
Gansu Institute of Forestry Survey and Planning
Lanzhou 730020
People's Republic of China
College of Earth and Environmental Scieces
Lanzhou University
Lanzhou 730000
People's Republic of China
;
    'Li, Xiao-Jun'
;
Zhaosheng Office of Gansu Province
Lanzhou 730030
People's Republic of China
;
    'Meng, Wei-Sheng'
;
 School of Chemical and Biological Engineering
 Lanzhou Jiaotong University
 Lanzhou 730070
 People's Republic of China
;
    'Zhang, Yu-Jie'
;
 School of Chemical and Biological Engineering
 Lanzhou Jiaotong University
 Lanzhou 730070
 People's Republic of China
;
    'Li, Gang'
;
 School of Chemical and Biological Engineering
 Lanzhou Jiaotong University
 Lanzhou 730070
 People's Republic of China
;
data_I
_audit_creation_method     SHELXL-97
_chemical_name_systematic
;\
Bis[2,4-dibromo-6-(<i>N</i>-{4-[(<i>E</i>)-1-\
(benzyloxyimino)ethyl]phenyl}carboximidoyl)phenolato]copper(II)
;
_chemical_name_common     ?
_chemical_formula_moiety     'C44 H34 Br4 Cu N4 O4'
_chemical_formula_sum     'C44 H34 Br4 Cu N4 O4'
_chemical_formula_iupac     '[Cu (C22 H17 Br2 N2 O2)2]'
_chemical_formula_weight     1065.93
_chemical_melting_point     ?
_symmetry_cell_setting     monoclinic
_symmetry_space_group_name_H-M     'C 2/c'
_symmetry_space_group_name_Hall     '-C 2yc'
loop_
    _symmetry_equiv_pos_as_xyz
    'x, y, z'
    '-x, y, -z+1/2'
    'x+1/2, y+1/2, z'
    '-x+1/2, y+1/2, -z+1/2'
    '-x, -y, -z'
    'x, -y, z-1/2'
    '-x+1/2, -y+1/2, -z'
    'x+1/2, -y+1/2, z-1/2'
_cell_length_a     27.4484(7)
_cell_length_b     13.3116(3)
_cell_length_c     22.3609(5)
_cell_angle_alpha     90.00
_cell_angle_beta     91.165(2)
_cell_angle_gamma     90.00
_cell_volume     8168.6(3)
_cell_formula_units_Z     8
_cell_measurement_reflns_used     5329
_cell_measurement_theta_min     2.4983
_cell_measurement_theta_max     28.3847
_cell_measurement_temperature     293(2)
_exptl_crystal_description     block-like
_exptl_crystal_colour     brown
_exptl_crystal_size_max     0.30
_exptl_crystal_size_mid     0.21
_exptl_crystal_size_min     0.10
_exptl_crystal_density_diffrn     1.733
_exptl_crystal_density_meas     ?
_exptl_crystal_density_method     'not measured'
_exptl_crystal_F_000     4216
_exptl_absorpt_coefficient_mu     4.497
_exptl_absorpt_correction_type     multi-scan
_exptl_absorpt_process_details     '(SADABS; Sheldrick, 1996)'
_exptl_absorpt_correction_T_min     0.3456
_exptl_absorpt_correction_T_max     0.6619
_exptl_special_details
;
;
_diffrn_ambient_temperature     293(2)
_diffrn_radiation_type     MoK\a
_diffrn_radiation_wavelength     0.71073
_diffrn_radiation_source     'fine-focus sealed tube'
_diffrn_radiation_monochromator     graphite
_diffrn_measurement_device_type     'Bruker SMART 1000 CCD area-detector'
_diffrn_measurement_method     'phi and omega scans'
_diffrn_detector_area_resol_mean     ?
_diffrn_reflns_number     27775
_diffrn_reflns_av_R_equivalents     0.0634
_diffrn_reflns_av_sigmaI/netI     0.0623
_diffrn_reflns_theta_min     2.50
_diffrn_reflns_theta_max     25.02
_diffrn_reflns_theta_full     25.02
_diffrn_measured_fraction_theta_max     0.999
_diffrn_measured_fraction_theta_full     0.999
_diffrn_reflns_limit_h_min     -32
_diffrn_reflns_limit_h_max     32
_diffrn_reflns_limit_k_min     -15
_diffrn_reflns_limit_k_max     15
_diffrn_reflns_limit_l_min     -26
_diffrn_reflns_limit_l_max     26
_diffrn_standards_number     ?
_diffrn_standards_interval_count     ?
_diffrn_standards_interval_time     ?
_diffrn_standards_decay_%     ?
_refine_special_details
;
Refinement of <i>F</i>^2^ against ALL reflections. The weighted <i>R</i>-factor
<i>wR</i> and goodness of fit <i>S</i> are based on <i>F</i>^2^, conventional
<i>R</i>-factors <i>R</i> are based on <i>F</i>, with <i>F</i> set to zero for
negative <i>F</i>^2^. The threshold expression of <i>F</i>^2^ >
\s(<i>F</i>^2^) is used only for calculating <i>R</i>-factors(gt) <i>etc</i>.
and is not relevant to the choice of reflections for refinement.
<i>R</i>-factors based on <i>F</i>^2^ are statistically about twice as large
as those based on <i>F</i>, and <i>R</i>- factors based on ALL data will be
even larger.
;
_reflns_number_total     7199
_reflns_number_gt     4682
_reflns_threshold_expression     I>2sigma(I)
_refine_ls_structure_factor_coef     Fsqd
_refine_ls_matrix_type     full
_refine_ls_R_factor_all     0.0827
_refine_ls_R_factor_gt     0.0410
_refine_ls_wR_factor_gt     0.0647
_refine_ls_wR_factor_ref     0.0775
_refine_ls_goodness_of_fit_ref     1.014
_refine_ls_restrained_S_all     1.014
_refine_ls_number_reflns     7199
_refine_ls_number_parameters     514
_refine_ls_number_restraints     0
_refine_ls_hydrogen_treatment     constr
_refine_ls_weighting_scheme     calc
_refine_ls_weighting_details
         'calc w=1/[\s^2^(Fo^2^)+(0.0217P)^2^+4.4280P] where P=(Fo^2^+2Fc^2^)/3'
_atom_sites_solution_hydrogens     geom
_atom_sites_solution_primary     direct
_atom_sites_solution_secondary     difmap
_refine_ls_shift/su_max     0.001
_refine_ls_shift/su_mean     0.000
_refine_diff_density_max     0.381
_refine_diff_density_min     -0.357
_refine_ls_extinction_method     none
_refine_ls_extinction_coef     ?
loop_
    _atom_type_symbol
    _atom_type_description
    _atom_type_scat_dispersion_real
    _atom_type_scat_dispersion_imag
    _atom_type_scat_source
    'C' 'C' 0.0033 0.0016
                         'International Tables Vol C Tables 4.2.6.8 and 6.1.1.4'
    'H' 'H' 0.0000 0.0000
                         'International Tables Vol C Tables 4.2.6.8 and 6.1.1.4'
    'N' 'N' 0.0061 0.0033
                         'International Tables Vol C Tables 4.2.6.8 and 6.1.1.4'
    'O' 'O' 0.0106 0.0060
                         'International Tables Vol C Tables 4.2.6.8 and 6.1.1.4'
    'Br' 'Br' -0.2901 2.4595
                         'International Tables Vol C Tables 4.2.6.8 and 6.1.1.4'
    'Cu' 'Cu' 0.3201 1.2651
                         'International Tables Vol C Tables 4.2.6.8 and 6.1.1.4'
_computing_data_collection     'SMART (Bruker, 2001)'
_computing_cell_refinement     'SAINT (Bruker, 2001)'
_computing_data_reduction     'SAINT (Bruker, 2001)'
_computing_structure_solution     'SHELXS97 (Sheldrick, 2008)'
_computing_structure_refinement     'SHELXL97 (Sheldrick, 2008)'
_computing_molecular_graphics     'SHELXTL (Sheldrick, 2008)'
_computing_publication_material     'SHELXTL (Sheldrick, 2008)'
loop_
    _atom_site_type_symbol
    _atom_site_label
    _atom_site_fract_x
    _atom_site_fract_y
    _atom_site_fract_z
    _atom_site_U_iso_or_equiv
    _atom_site_adp_type
    _atom_site_calc_flag
    _atom_site_refinement_flags
    _atom_site_occupancy
    _atom_site_symmetry_multiplicity
    _atom_site_disorder_assembly
    _atom_site_disorder_group
    Cu Cu1 0.393085(19) 0.80478(4) 0.56844(2) 0.03676(15) Uani d . 1 1 . .
    Br Br1 0.313417(19) 1.00341(3) 0.41540(2) 0.05451(16) Uani d . 1 1 . .
    Br Br2 0.202079(18) 0.66785(3) 0.34341(2) 0.04794(14) Uani d . 1 1 . .
    Br Br3 0.51425(2) 0.59414(4) 0.66431(3) 0.07055(19) Uani d . 1 1 . .
    Br Br4 0.61488(2) 0.93975(4) 0.74609(3) 0.0720(2) Uani d . 1 1 . .
    N N1 0.40018(14) 0.3244(3) 0.75569(17) 0.0462(10) Uani d . 1 1 . .
    N N2 0.36392(12) 0.6673(2) 0.56013(14) 0.0334(9) Uani d . 1 1 . .
    N N3 0.34560(16) 1.3351(3) 0.44525(19) 0.0558(12) Uani d . 1 1 . .
    N N4 0.41632(12) 0.9450(2) 0.58442(15) 0.0369(9) Uani d . 1 1 . .
    O O1 0.41180(12) 0.2328(2) 0.78465(14) 0.0582(9) Uani d . 1 1 . .
    O O2 0.35153(10) 0.85865(18) 0.50786(12) 0.0377(7) Uani d . 1 1 . .
    O O3 0.32379(14) 1.4261(2) 0.42526(16) 0.0681(11) Uani d . 1 1 . .
    O O4 0.44441(10) 0.74996(19) 0.61628(12) 0.0427(8) Uani d . 1 1 . .
    C C1 0.4484(2) 0.2458(4) 0.6779(2) 0.0712(17) Uani d . 1 1 . .
    H H1A 0.4798 0.2719 0.6680 0.107 Uiso calc R 1 1 . .
    H H1B 0.4326 0.2197 0.6425 0.107 Uiso calc R 1 1 . .
    H H1C 0.4523 0.1929 0.7068 0.107 Uiso calc R 1 1 . .
    C C2 0.41821(17) 0.3274(3) 0.7033(2) 0.0403(11) Uani d . 1 1 . .
    C C3 0.40625(15) 0.4177(3) 0.66696(19) 0.0356(11) Uani d . 1 1 . .
    C C4 0.38720(17) 0.5041(3) 0.69259(19) 0.0466(12) Uani d . 1 1 . .
    H H4 0.3828 0.5063 0.7337 0.056 Uiso calc R 1 1 . .
    C C5 0.37466(17) 0.5867(3) 0.6582(2) 0.0457(12) Uani d . 1 1 . .
    H H5 0.3629 0.6444 0.6765 0.055 Uiso calc R 1 1 . .
    C C6 0.37943(15) 0.5841(3) 0.59716(19) 0.0352(11) Uani d . 1 1 . .
    C C7 0.39876(15) 0.4995(3) 0.57136(19) 0.0406(11) Uani d . 1 1 . .
    H H7 0.4030 0.4976 0.5302 0.049 Uiso calc R 1 1 . .
    C C8 0.41192(16) 0.4171(3) 0.60602(19) 0.0390(11) Uani d . 1 1 . .
    H H8 0.4248 0.3605 0.5877 0.047 Uiso calc R 1 1 . .
    C C9 0.33200(15) 0.6446(3) 0.51906(17) 0.0354(11) Uani d . 1 1 . .
    H H9 0.3225 0.5776 0.5175 0.042 Uiso calc R 1 1 . .
    C C10 0.30944(15) 0.7097(3) 0.47563(17) 0.0312(10) Uani d . 1 1 . .
    C C11 0.32100(15) 0.8134(3) 0.47231(18) 0.0331(10) Uani d . 1 1 . .
    C C12 0.29653(15) 0.8671(3) 0.42596(18) 0.0325(10) Uani d . 1 1 . .
    C C13 0.26243(15) 0.8249(3) 0.38851(18) 0.0363(11) Uani d . 1 1 . .
    H H13 0.2468 0.8636 0.3593 0.044 Uiso calc R 1 1 . .
    C C14 0.25130(15) 0.7241(3) 0.39428(18) 0.0360(11) Uani d . 1 1 . .
    C C15 0.27448(15) 0.6672(3) 0.43670(18) 0.0372(11) Uani d . 1 1 . .
    H H15 0.2670 0.5992 0.4399 0.045 Uiso calc R 1 1 . .
    C C16 0.38905(19) 0.2287(4) 0.8420(2) 0.0617(15) Uani d . 1 1 . .
    H H16A 0.3783 0.1605 0.8494 0.074 Uiso calc R 1 1 . .
    H H16B 0.3605 0.2717 0.8413 0.074 Uiso calc R 1 1 . .
    C C17 0.42285(17) 0.2612(4) 0.8916(2) 0.0478(13) Uani d . 1 1 . .
    C C18 0.44426(19) 0.1915(4) 0.9290(2) 0.0588(14) Uani d . 1 1 . .
    H H18 0.4375 0.1237 0.9235 0.071 Uiso calc R 1 1 . .
    C C19 0.4758(2) 0.2208(5) 0.9748(2) 0.0738(17) Uani d . 1 1 . .
    H H19 0.4898 0.1729 1.0000 0.089 Uiso calc R 1 1 . .
    C C20 0.4861(2) 0.3197(6) 0.9829(3) 0.0772(18) Uani d . 1 1 . .
    H H20 0.5074 0.3395 1.0135 0.093 Uiso calc R 1 1 . .
    C C21 0.4656(2) 0.3894(5) 0.9463(3) 0.0780(18) Uani d . 1 1 . .
    H H21 0.4727 0.4571 0.9519 0.094 Uiso calc R 1 1 . .
    C C22 0.4340(2) 0.3602(4) 0.9009(2) 0.0674(16) Uani d . 1 1 . .
    H H22 0.4199 0.4087 0.8761 0.081 Uiso calc R 1 1 . .
    C C23 0.28957(18) 1.3574(3) 0.5297(2) 0.0584(14) Uani d . 1 1 . .
    H H23A 0.3038 1.3891 0.5644 0.088 Uiso calc R 1 1 . .
    H H23B 0.2659 1.3089 0.5419 0.088 Uiso calc R 1 1 . .
    H H23C 0.2740 1.4073 0.5049 0.088 Uiso calc R 1 1 . .
    C C24 0.32845(18) 1.3061(3) 0.4953(2) 0.0445(12) Uani d . 1 1 . .
    C C25 0.35100(17) 1.2114(3) 0.5185(2) 0.0408(12) Uani d . 1 1 . .
    C C26 0.33122(18) 1.1602(3) 0.5662(2) 0.0509(13) Uani d . 1 1 . .
    H H26 0.3039 1.1860 0.5848 0.061 Uiso calc R 1 1 . .
    C C27 0.35166(17) 1.0705(3) 0.5865(2) 0.0494(13) Uani d . 1 1 . .
    H H27 0.3378 1.0361 0.6181 0.059 Uiso calc R 1 1 . .
    C C28 0.39222(16) 1.0333(3) 0.5599(2) 0.0364(11) Uani d . 1 1 . .
    C C29 0.41171(17) 1.0817(3) 0.5122(2) 0.0496(13) Uani d . 1 1 . .
    H H29 0.4387 1.0548 0.4935 0.060 Uiso calc R 1 1 . .
    C C30 0.39136(18) 1.1708(3) 0.4915(2) 0.0502(13) Uani d . 1 1 . .
    H H30 0.4050 1.2036 0.4592 0.060 Uiso calc R 1 1 . .
    C C31 0.45492(16) 0.9665(3) 0.61517(19) 0.0432(12) Uani d . 1 1 . .
    H H31 0.4622 1.0344 0.6191 0.052 Uiso calc R 1 1 . .
    C C32 0.48802(16) 0.8982(3) 0.64407(19) 0.0412(12) Uani d . 1 1 . .
    C C33 0.48142(17) 0.7931(3) 0.64184(18) 0.0398(11) Uani d . 1 1 . .
    C C34 0.51902(17) 0.7353(3) 0.66960(19) 0.0432(12) Uani d . 1 1 . .
    C C35 0.55761(17) 0.7769(3) 0.70001(19) 0.0468(13) Uani d . 1 1 . .
    H H35 0.5808 0.7359 0.7186 0.056 Uiso calc R 1 1 . .
    C C36 0.56205(17) 0.8805(3) 0.7030(2) 0.0482(13) Uani d . 1 1 . .
    C C37 0.52853(17) 0.9402(3) 0.6752(2) 0.0504(13) Uani d . 1 1 . .
    H H37 0.5323 1.0096 0.6765 0.060 Uiso calc R 1 1 . .
    C C38 0.3297(2) 1.4292(4) 0.3611(2) 0.0734(17) Uani d . 1 1 . .
    H H38A 0.3619 1.4047 0.3515 0.088 Uiso calc R 1 1 . .
    H H38B 0.3271 1.4982 0.3474 0.088 Uiso calc R 1 1 . .
    C C39 0.2922(2) 1.3669(4) 0.3295(2) 0.0670(16) Uani d . 1 1 . .
    C C40 0.2531(3) 1.4106(5) 0.2979(3) 0.094(2) Uani d . 1 1 . .
    H H40 0.2512 1.4800 0.2937 0.112 Uiso calc R 1 1 . .
    C C41 0.2170(3) 1.3490(7) 0.2726(3) 0.099(2) Uani d . 1 1 . .
    H H41 0.1913 1.3782 0.2512 0.119 Uiso calc R 1 1 . .
    C C42 0.2187(3) 1.2477(7) 0.2784(3) 0.100(2) Uani d . 1 1 . .
    H H42 0.1936 1.2082 0.2625 0.120 Uiso calc R 1 1 . .
    C C43 0.2571(3) 1.2046(5) 0.3074(2) 0.088(2) Uani d . 1 1 . .
    H H43 0.2589 1.1350 0.3104 0.106 Uiso calc R 1 1 . .
    C C44 0.2934(2) 1.2630(4) 0.3324(2) 0.0703(17) Uani d . 1 1 . .
    H H44 0.3196 1.2319 0.3518 0.084 Uiso calc R 1 1 . .
loop_
    _atom_site_aniso_label
    _atom_site_aniso_U_11
    _atom_site_aniso_U_22
    _atom_site_aniso_U_33
    _atom_site_aniso_U_12
    _atom_site_aniso_U_13
    _atom_site_aniso_U_23
    Cu1 0.0360(3) 0.0314(3) 0.0423(3) 0.0009(2) -0.0114(3) 0.0010(2)
    Br1 0.0655(4) 0.0335(2) 0.0637(3) -0.0007(2) -0.0166(3) 0.0084(2)
    Br2 0.0466(3) 0.0513(3) 0.0453(3) -0.0020(2) -0.0140(2) -0.0079(2)
    Br3 0.0702(4) 0.0431(3) 0.0970(4) 0.0108(3) -0.0295(4) 0.0048(3)
    Br4 0.0546(4) 0.0807(4) 0.0791(4) -0.0073(3) -0.0361(3) -0.0002(3)
    N1 0.048(3) 0.042(2) 0.049(3) 0.0007(19) -0.001(2) 0.015(2)
    N2 0.036(2) 0.0293(18) 0.035(2) 0.0047(17) -0.0067(19) 0.0026(16)
    N3 0.069(3) 0.037(2) 0.061(3) 0.010(2) -0.012(3) 0.007(2)
    N4 0.034(2) 0.0289(19) 0.047(2) 0.0040(17) -0.013(2) -0.0001(17)
    O1 0.067(2) 0.055(2) 0.053(2) 0.0056(18) 0.0068(19) 0.0220(17)
    O2 0.0375(18) 0.0325(15) 0.0427(18) -0.0023(14) -0.0125(16) 0.0009(14)
    O3 0.095(3) 0.043(2) 0.065(2) 0.018(2) -0.006(2) 0.0105(18)
    O4 0.044(2) 0.0315(16) 0.0516(19) 0.0005(14) -0.0208(17) 0.0043(14)
    C1 0.085(4) 0.065(4) 0.063(4) 0.029(3) 0.012(3) 0.016(3)
    C2 0.040(3) 0.039(3) 0.042(3) 0.005(2) -0.003(2) 0.008(2)
    C3 0.035(3) 0.035(2) 0.037(3) 0.000(2) 0.001(2) 0.002(2)
    C4 0.061(3) 0.048(3) 0.031(3) 0.006(3) 0.002(2) 0.005(2)
    C5 0.057(3) 0.038(3) 0.042(3) 0.008(2) 0.000(3) -0.002(2)
    C6 0.035(3) 0.031(2) 0.039(3) 0.002(2) -0.010(2) 0.003(2)
    C7 0.046(3) 0.045(3) 0.031(3) 0.002(2) 0.001(2) 0.003(2)
    C8 0.042(3) 0.035(2) 0.039(3) 0.004(2) 0.001(2) 0.001(2)
    C9 0.037(3) 0.033(2) 0.036(3) -0.002(2) -0.003(2) -0.003(2)
    C10 0.029(3) 0.034(2) 0.030(2) 0.002(2) 0.000(2) 0.001(2)
    C11 0.031(3) 0.034(2) 0.034(3) 0.004(2) 0.001(2) -0.002(2)
    C12 0.030(3) 0.033(2) 0.034(2) 0.004(2) 0.001(2) 0.002(2)
    C13 0.038(3) 0.040(3) 0.031(2) 0.007(2) -0.002(2) 0.002(2)
    C14 0.034(3) 0.043(3) 0.031(2) 0.001(2) -0.005(2) -0.007(2)
    C15 0.039(3) 0.034(2) 0.038(3) -0.004(2) -0.001(2) 0.001(2)
    C16 0.055(4) 0.073(4) 0.057(3) -0.007(3) 0.007(3) 0.028(3)
    C17 0.039(3) 0.058(3) 0.047(3) 0.000(3) 0.012(3) 0.012(3)
    C18 0.060(4) 0.062(3) 0.055(3) 0.009(3) 0.012(3) 0.013(3)
    C19 0.065(4) 0.100(5) 0.058(4) 0.014(4) 0.007(3) 0.020(4)
    C20 0.060(4) 0.115(6) 0.057(4) -0.015(4) 0.009(3) -0.001(4)
    C21 0.082(5) 0.077(4) 0.076(4) -0.013(4) 0.020(4) -0.006(4)
    C22 0.065(4) 0.067(4) 0.070(4) 0.004(3) 0.011(3) 0.017(3)
    C23 0.055(3) 0.042(3) 0.078(4) 0.006(3) -0.006(3) 0.007(3)
    C24 0.045(3) 0.033(3) 0.055(3) 0.001(2) -0.009(3) -0.002(2)
    C25 0.040(3) 0.030(2) 0.051(3) -0.003(2) -0.010(3) 0.001(2)
    C26 0.047(3) 0.047(3) 0.058(3) 0.015(3) 0.001(3) 0.007(3)
    C27 0.050(3) 0.043(3) 0.056(3) 0.009(3) 0.004(3) 0.009(2)
    C28 0.033(3) 0.029(2) 0.048(3) -0.003(2) -0.010(2) 0.000(2)
    C29 0.040(3) 0.044(3) 0.065(3) 0.008(2) 0.004(3) 0.006(3)
    C30 0.051(3) 0.043(3) 0.057(3) 0.002(3) 0.003(3) 0.012(2)
    C31 0.043(3) 0.034(2) 0.052(3) 0.002(2) -0.008(3) -0.002(2)
    C32 0.040(3) 0.036(3) 0.047(3) 0.002(2) -0.013(2) 0.003(2)
    C33 0.039(3) 0.044(3) 0.036(3) 0.005(2) -0.004(2) 0.000(2)
    C34 0.044(3) 0.042(3) 0.043(3) 0.006(2) -0.007(3) 0.002(2)
    C35 0.041(3) 0.054(3) 0.045(3) 0.007(3) -0.010(3) 0.006(2)
    C36 0.040(3) 0.056(3) 0.049(3) 0.000(2) -0.018(3) 0.001(2)
    C37 0.049(3) 0.043(3) 0.058(3) -0.003(2) -0.016(3) -0.004(2)
    C38 0.098(5) 0.059(4) 0.063(4) 0.017(3) 0.012(4) 0.020(3)
    C39 0.077(5) 0.078(4) 0.046(3) 0.030(4) 0.003(3) 0.007(3)
    C40 0.111(6) 0.103(5) 0.067(4) 0.053(5) 0.002(4) -0.005(4)
    C41 0.085(6) 0.144(7) 0.069(5) 0.057(5) -0.013(4) -0.006(5)
    C42 0.079(5) 0.150(7) 0.071(5) 0.015(5) -0.003(4) -0.008(5)
    C43 0.096(5) 0.108(5) 0.061(4) 0.003(5) -0.012(4) 0.003(4)
    C44 0.073(4) 0.081(4) 0.056(4) 0.010(4) -0.011(3) 0.003(3)
_geom_special_details
;
All e.s.d.'s (except the e.s.d. in the dihedral angle between two l.s. planes)
are estimated using the full covariance matrix. The cell e.s.d.'s are taken
into account individually in the estimation of e.s.d.'s in distances, angles
and torsion angles; correlations between e.s.d.'s in cell parameters are only
used when they are defined by crystal symmetry. An approximate (isotropic)
treatment of cell e.s.d.'s is used for estimating e.s.d.'s involving l.s.
planes.
;
loop_
    _geom_bond_atom_site_label_1
    _geom_bond_atom_site_label_2
    _geom_bond_site_symmetry_2
    _geom_bond_distance
    _geom_bond_publ_flag
    Cu1 O2 . 1.894(2) ?
    Cu1 O4 . 1.897(3) ?
    Cu1 N4 . 2.002(3) ?
    Cu1 N2 . 2.005(3) ?
    Br1 C12 . 1.888(4) ?
    Br2 C14 . 1.902(4) ?
    Br3 C34 . 1.887(4) ?
    Br4 C36 . 1.896(4) ?
    N1 C2 . 1.282(5) ?
    N1 O1 . 1.413(4) ?
    N2 C9 . 1.292(4) ?
    N2 C6 . 1.442(5) ?
    N3 C24 . 1.283(6) ?
    N3 O3 . 1.420(4) ?
    N4 C31 . 1.284(5) ?
    N4 C28 . 1.451(5) ?
    O1 C16 . 1.438(5) ?
    O2 C11 . 1.292(4) ?
    O3 C38 . 1.447(6) ?
    O4 C33 . 1.290(5) ?
    C1 C2 . 1.487(6) ?
    C1 H1A . 0.9600 ?
    C1 H1B . 0.9600 ?
    C1 H1C . 0.9600 ?
    C2 C3 . 1.483(5) ?
    C3 C8 . 1.375(5) ?
    C3 C4 . 1.393(5) ?
    C4 C5 . 1.381(5) ?
    C4 H4 . 0.9300 ?
    C5 C6 . 1.375(6) ?
    C5 H5 . 0.9300 ?
    C6 C7 . 1.377(5) ?
    C7 C8 . 1.387(5) ?
    C7 H7 . 0.9300 ?
    C8 H8 . 0.9300 ?
    C9 C10 . 1.433(5) ?
    C9 H9 . 0.9300 ?
    C10 C15 . 1.402(5) ?
    C10 C11 . 1.419(5) ?
    C11 C12 . 1.417(5) ?
    C12 C13 . 1.365(5) ?
    C13 C14 . 1.382(5) ?
    C13 H13 . 0.9300 ?
    C14 C15 . 1.362(5) ?
    C15 H15 . 0.9300 ?
    C16 C17 . 1.496(6) ?
    C16 H16A . 0.9700 ?
    C16 H16B . 0.9700 ?
    C17 C22 . 1.368(6) ?
    C17 C18 . 1.373(6) ?
    C18 C19 . 1.382(7) ?
    C18 H18 . 0.9300 ?
    C19 C20 . 1.358(7) ?
    C19 H19 . 0.9300 ?
    C20 C21 . 1.352(7) ?
    C20 H20 . 0.9300 ?
    C21 C22 . 1.377(7) ?
    C21 H21 . 0.9300 ?
    C22 H22 . 0.9300 ?
    C23 C24 . 1.494(6) ?
    C23 H23A . 0.9600 ?
    C23 H23B . 0.9600 ?
    C23 H23C . 0.9600 ?
    C24 C25 . 1.492(6) ?
    C25 C30 . 1.383(6) ?
    C25 C26 . 1.385(6) ?
    C26 C27 . 1.392(5) ?
    C26 H26 . 0.9300 ?
    C27 C28 . 1.366(6) ?
    C27 H27 . 0.9300 ?
    C28 C29 . 1.364(6) ?
    C29 C30 . 1.387(6) ?
    C29 H29 . 0.9300 ?
    C30 H30 . 0.9300 ?
    C31 C32 . 1.430(5) ?
    C31 H31 . 0.9300 ?
    C32 C33 . 1.411(5) ?
    C32 C37 . 1.415(5) ?
    C33 C34 . 1.420(5) ?
    C34 C35 . 1.364(6) ?
    C35 C36 . 1.386(6) ?
    C35 H35 . 0.9300 ?
    C36 C37 . 1.357(6) ?
    C37 H37 . 0.9300 ?
    C38 C39 . 1.490(7) ?
    C38 H38A . 0.9700 ?
    C38 H38B . 0.9700 ?
    C39 C44 . 1.385(7) ?
    C39 C40 . 1.398(7) ?
    C40 C41 . 1.396(9) ?
    C40 H40 . 0.9300 ?
    C41 C42 . 1.355(9) ?
    C41 H41 . 0.9300 ?
    C42 C43 . 1.354(8) ?
    C42 H42 . 0.9300 ?
    C43 C44 . 1.375(7) ?
    C43 H43 . 0.9300 ?
    C44 H44 . 0.9300 ?
loop_
    _geom_angle_atom_site_label_1
    _geom_angle_atom_site_label_2
    _geom_angle_atom_site_label_3
    _geom_angle_site_symmetry_1
    _geom_angle_site_symmetry_3
    _geom_angle
    _geom_angle_publ_flag
    O2 Cu1 O4 . . 168.03(13) ?
    O2 Cu1 N4 . . 87.69(12) ?
    O4 Cu1 N4 . . 91.59(12) ?
    O2 Cu1 N2 . . 92.63(12) ?
    O4 Cu1 N2 . . 89.52(12) ?
    N4 Cu1 N2 . . 173.08(15) ?
    C2 N1 O1 . . 111.0(4) ?
    C9 N2 C6 . . 114.6(3) ?
    C9 N2 Cu1 . . 122.9(3) ?
    C6 N2 Cu1 . . 122.4(2) ?
    C24 N3 O3 . . 111.8(4) ?
    C31 N4 C28 . . 112.7(3) ?
    C31 N4 Cu1 . . 124.0(3) ?
    C28 N4 Cu1 . . 123.2(2) ?
    N1 O1 C16 . . 110.1(3) ?
    C11 O2 Cu1 . . 129.6(2) ?
    N3 O3 C38 . . 106.3(4) ?
    C33 O4 Cu1 . . 130.3(3) ?
    C2 C1 H1A . . 109.5 ?
    C2 C1 H1B . . 109.5 ?
    H1A C1 H1B . . 109.5 ?
    C2 C1 H1C . . 109.5 ?
    H1A C1 H1C . . 109.5 ?
    H1B C1 H1C . . 109.5 ?
    N1 C2 C3 . . 116.2(4) ?
    N1 C2 C1 . . 123.7(4) ?
    C3 C2 C1 . . 120.1(4) ?
    C8 C3 C4 . . 117.6(4) ?
    C8 C3 C2 . . 120.7(4) ?
    C4 C3 C2 . . 121.6(4) ?
    C5 C4 C3 . . 121.4(4) ?
    C5 C4 H4 . . 119.3 ?
    C3 C4 H4 . . 119.3 ?
    C6 C5 C4 . . 120.3(4) ?
    C6 C5 H5 . . 119.8 ?
    C4 C5 H5 . . 119.8 ?
    C5 C6 C7 . . 118.8(4) ?
    C5 C6 N2 . . 121.2(4) ?
    C7 C6 N2 . . 120.0(4) ?
    C6 C7 C8 . . 120.7(4) ?
    C6 C7 H7 . . 119.6 ?
    C8 C7 H7 . . 119.6 ?
    C3 C8 C7 . . 121.1(4) ?
    C3 C8 H8 . . 119.5 ?
    C7 C8 H8 . . 119.5 ?
    N2 C9 C10 . . 128.1(4) ?
    N2 C9 H9 . . 115.9 ?
    C10 C9 H9 . . 115.9 ?
    C15 C10 C11 . . 120.8(4) ?
    C15 C10 C9 . . 117.2(4) ?
    C11 C10 C9 . . 122.0(4) ?
    O2 C11 C12 . . 120.4(4) ?
    O2 C11 C10 . . 124.3(3) ?
    C12 C11 C10 . . 115.2(4) ?
    C13 C12 C11 . . 123.3(4) ?
    C13 C12 Br1 . . 119.1(3) ?
    C11 C12 Br1 . . 117.5(3) ?
    C12 C13 C14 . . 119.5(4) ?
    C12 C13 H13 . . 120.2 ?
    C14 C13 H13 . . 120.2 ?
    C15 C14 C13 . . 120.3(4) ?
    C15 C14 Br2 . . 120.9(3) ?
    C13 C14 Br2 . . 118.8(3) ?
    C14 C15 C10 . . 120.8(4) ?
    C14 C15 H15 . . 119.6 ?
    C10 C15 H15 . . 119.6 ?
    O1 C16 C17 . . 112.1(4) ?
    O1 C16 H16A . . 109.2 ?
    C17 C16 H16A . . 109.2 ?
    O1 C16 H16B . . 109.2 ?
    C17 C16 H16B . . 109.2 ?
    H16A C16 H16B . . 107.9 ?
    C22 C17 C18 . . 117.8(5) ?
    C22 C17 C16 . . 121.7(5) ?
    C18 C17 C16 . . 120.6(5) ?
    C17 C18 C19 . . 121.0(5) ?
    C17 C18 H18 . . 119.5 ?
    C19 C18 H18 . . 119.5 ?
    C20 C19 C18 . . 119.9(5) ?
    C20 C19 H19 . . 120.1 ?
    C18 C19 H19 . . 120.1 ?
    C21 C20 C19 . . 120.0(6) ?
    C21 C20 H20 . . 120.0 ?
    C19 C20 H20 . . 120.0 ?
    C20 C21 C22 . . 120.0(6) ?
    C20 C21 H21 . . 120.0 ?
    C22 C21 H21 . . 120.0 ?
    C17 C22 C21 . . 121.3(5) ?
    C17 C22 H22 . . 119.3 ?
    C21 C22 H22 . . 119.3 ?
    C24 C23 H23A . . 109.5 ?
    C24 C23 H23B . . 109.5 ?
    H23A C23 H23B . . 109.5 ?
    C24 C23 H23C . . 109.5 ?
    H23A C23 H23C . . 109.5 ?
    H23B C23 H23C . . 109.5 ?
    N3 C24 C25 . . 113.6(5) ?
    N3 C24 C23 . . 126.2(4) ?
    C25 C24 C23 . . 120.2(4) ?
    C30 C25 C26 . . 118.3(4) ?
    C30 C25 C24 . . 120.6(4) ?
    C26 C25 C24 . . 121.1(5) ?
    C25 C26 C27 . . 120.8(5) ?
    C25 C26 H26 . . 119.6 ?
    C27 C26 H26 . . 119.6 ?
    C28 C27 C26 . . 119.7(5) ?
    C28 C27 H27 . . 120.2 ?
    C26 C27 H27 . . 120.2 ?
    C29 C28 C27 . . 120.4(4) ?
    C29 C28 N4 . . 119.6(4) ?
    C27 C28 N4 . . 119.9(4) ?
    C28 C29 C30 . . 120.2(5) ?
    C28 C29 H29 . . 119.9 ?
    C30 C29 H29 . . 119.9 ?
    C25 C30 C29 . . 120.6(5) ?
    C25 C30 H30 . . 119.7 ?
    C29 C30 H30 . . 119.7 ?
    N4 C31 C32 . . 127.6(4) ?
    N4 C31 H31 . . 116.2 ?
    C32 C31 H31 . . 116.2 ?
    C33 C32 C37 . . 120.5(4) ?
    C33 C32 C31 . . 122.3(4) ?
    C37 C32 C31 . . 117.2(4) ?
    O4 C33 C32 . . 123.8(4) ?
    O4 C33 C34 . . 120.7(4) ?
    C32 C33 C34 . . 115.5(4) ?
    C35 C34 C33 . . 123.2(4) ?
    C35 C34 Br3 . . 119.2(3) ?
    C33 C34 Br3 . . 117.6(3) ?
    C34 C35 C36 . . 119.6(4) ?
    C34 C35 H35 . . 120.2 ?
    C36 C35 H35 . . 120.2 ?
    C37 C36 C35 . . 120.1(4) ?
    C37 C36 Br4 . . 119.6(3) ?
    C35 C36 Br4 . . 120.3(3) ?
    C36 C37 C32 . . 120.9(4) ?
    C36 C37 H37 . . 119.6 ?
    C32 C37 H37 . . 119.6 ?
    O3 C38 C39 . . 111.4(5) ?
    O3 C38 H38A . . 109.4 ?
    C39 C38 H38A . . 109.4 ?
    O3 C38 H38B . . 109.4 ?
    C39 C38 H38B . . 109.4 ?
    H38A C38 H38B . . 108.0 ?
    C44 C39 C40 . . 117.2(6) ?
    C44 C39 C38 . . 121.2(5) ?
    C40 C39 C38 . . 121.6(6) ?
    C41 C40 C39 . . 119.4(6) ?
    C41 C40 H40 . . 120.3 ?
    C39 C40 H40 . . 120.3 ?
    C42 C41 C40 . . 121.5(6) ?
    C42 C41 H41 . . 119.2 ?
    C40 C41 H41 . . 119.2 ?
    C43 C42 C41 . . 119.4(7) ?
    C43 C42 H42 . . 120.3 ?
    C41 C42 H42 . . 120.3 ?
    C42 C43 C44 . . 120.4(7) ?
    C42 C43 H43 . . 119.8 ?
    C44 C43 H43 . . 119.8 ?
    C43 C44 C39 . . 122.0(6) ?
    C43 C44 H44 . . 119.0 ?
    C39 C44 H44 . . 119.0 ?
loop_
    _geom_torsion_atom_site_label_1
    _geom_torsion_atom_site_label_2
    _geom_torsion_atom_site_label_3
    _geom_torsion_atom_site_label_4
    _geom_torsion_site_symmetry_1
    _geom_torsion_site_symmetry_2
    _geom_torsion_site_symmetry_3
    _geom_torsion_site_symmetry_4
    _geom_torsion
    _geom_torsion_publ_flag
    O2 Cu1 N2 C9 . . . . 5.8(3) ?
    O4 Cu1 N2 C9 . . . . -162.4(3) ?
    O2 Cu1 N2 C6 . . . . -178.4(3) ?
    O4 Cu1 N2 C6 . . . . 13.3(3) ?
    O2 Cu1 N4 C31 . . . . -165.0(4) ?
    O4 Cu1 N4 C31 . . . . 3.0(4) ?
    O2 Cu1 N4 C28 . . . . 12.1(3) ?
    O4 Cu1 N4 C28 . . . . -179.9(4) ?
    C2 N1 O1 C16 . . . . -176.9(4) ?
    O4 Cu1 O2 C11 . . . . 93.3(6) ?
    N4 Cu1 O2 C11 . . . . -179.9(4) ?
    N2 Cu1 O2 C11 . . . . -6.9(4) ?
    C24 N3 O3 C38 . . . . -156.9(4) ?
    O2 Cu1 O4 C33 . . . . 79.9(7) ?
    N4 Cu1 O4 C33 . . . . -6.5(4) ?
    N2 Cu1 O4 C33 . . . . -179.7(4) ?
    O1 N1 C2 C3 . . . . 176.8(3) ?
    O1 N1 C2 C1 . . . . -1.5(6) ?
    N1 C2 C3 C8 . . . . -162.1(4) ?
    C1 C2 C3 C8 . . . . 16.3(7) ?
    N1 C2 C3 C4 . . . . 15.4(7) ?
    C1 C2 C3 C4 . . . . -166.3(4) ?
    C8 C3 C4 C5 . . . . -0.4(7) ?
    C2 C3 C4 C5 . . . . -177.9(4) ?
    C3 C4 C5 C6 . . . . 2.0(7) ?
    C4 C5 C6 C7 . . . . -2.7(7) ?
    C4 C5 C6 N2 . . . . 176.4(4) ?
    C9 N2 C6 C5 . . . . -122.6(4) ?
    Cu1 N2 C6 C5 . . . . 61.4(5) ?
    C9 N2 C6 C7 . . . . 56.4(5) ?
    Cu1 N2 C6 C7 . . . . -119.6(4) ?
    C5 C6 C7 C8 . . . . 1.8(7) ?
    N2 C6 C7 C8 . . . . -177.2(4) ?
    C4 C3 C8 C7 . . . . -0.5(7) ?
    C2 C3 C8 C7 . . . . 177.1(4) ?
    C6 C7 C8 C3 . . . . -0.3(7) ?
    C6 N2 C9 C10 . . . . 179.8(4) ?
    Cu1 N2 C9 C10 . . . . -4.2(6) ?
    N2 C9 C10 C15 . . . . -178.1(4) ?
    N2 C9 C10 C11 . . . . 0.9(7) ?
    Cu1 O2 C11 C12 . . . . -174.0(3) ?
    Cu1 O2 C11 C10 . . . . 5.7(6) ?
    C15 C10 C11 O2 . . . . 177.6(4) ?
    C9 C10 C11 O2 . . . . -1.3(7) ?
    C15 C10 C11 C12 . . . . -2.7(6) ?
    C9 C10 C11 C12 . . . . 178.4(4) ?
    O2 C11 C12 C13 . . . . -177.2(4) ?
    C10 C11 C12 C13 . . . . 3.0(6) ?
    O2 C11 C12 Br1 . . . . 4.0(5) ?
    C10 C11 C12 Br1 . . . . -175.8(3) ?
    C11 C12 C13 C14 . . . . -1.5(7) ?
    Br1 C12 C13 C14 . . . . 177.3(3) ?
    C12 C13 C14 C15 . . . . -0.6(7) ?
    C12 C13 C14 Br2 . . . . 177.9(3) ?
    C13 C14 C15 C10 . . . . 0.8(7) ?
    Br2 C14 C15 C10 . . . . -177.6(3) ?
    C11 C10 C15 C14 . . . . 0.9(6) ?
    C9 C10 C15 C14 . . . . 179.8(4) ?
    N1 O1 C16 C17 . . . . -96.1(4) ?
    O1 C16 C17 C22 . . . . 75.4(6) ?
    O1 C16 C17 C18 . . . . -103.8(5) ?
    C22 C17 C18 C19 . . . . 0.4(8) ?
    C16 C17 C18 C19 . . . . 179.6(5) ?
    C17 C18 C19 C20 . . . . -0.5(8) ?
    C18 C19 C20 C21 . . . . 0.3(9) ?
    C19 C20 C21 C22 . . . . 0.1(9) ?
    C18 C17 C22 C21 . . . . 0.0(8) ?
    C16 C17 C22 C21 . . . . -179.3(5) ?
    C20 C21 C22 C17 . . . . -0.2(9) ?
    O3 N3 C24 C25 . . . . -179.0(3) ?
    O3 N3 C24 C23 . . . . 1.3(6) ?
    N3 C24 C25 C30 . . . . 9.1(6) ?
    C23 C24 C25 C30 . . . . -171.1(4) ?
    N3 C24 C25 C26 . . . . -168.6(4) ?
    C23 C24 C25 C26 . . . . 11.1(6) ?
    C30 C25 C26 C27 . . . . 0.5(7) ?
    C24 C25 C26 C27 . . . . 178.2(4) ?
    C25 C26 C27 C28 . . . . 1.1(7) ?
    C26 C27 C28 C29 . . . . -2.3(6) ?
    C26 C27 C28 N4 . . . . 174.3(4) ?
    C31 N4 C28 C29 . . . . 74.8(5) ?
    Cu1 N4 C28 C29 . . . . -102.5(4) ?
    C31 N4 C28 C27 . . . . -101.9(5) ?
    Cu1 N4 C28 C27 . . . . 80.7(5) ?
    C27 C28 C29 C30 . . . . 2.0(7) ?
    N4 C28 C29 C30 . . . . -174.6(4) ?
    C26 C25 C30 C29 . . . . -0.8(7) ?
    C24 C25 C30 C29 . . . . -178.5(4) ?
    C28 C29 C30 C25 . . . . -0.5(7) ?
    C28 N4 C31 C32 . . . . -178.1(4) ?
    Cu1 N4 C31 C32 . . . . -0.8(7) ?
    N4 C31 C32 C33 . . . . -0.1(8) ?
    N4 C31 C32 C37 . . . . 179.5(5) ?
    Cu1 O4 C33 C32 . . . . 7.5(7) ?
    Cu1 O4 C33 C34 . . . . -172.0(3) ?
    C37 C32 C33 O4 . . . . 177.3(4) ?
    C31 C32 C33 O4 . . . . -3.2(7) ?
    C37 C32 C33 C34 . . . . -3.3(7) ?
    C31 C32 C33 C34 . . . . 176.2(4) ?
    O4 C33 C34 C35 . . . . -176.4(4) ?
    C32 C33 C34 C35 . . . . 4.2(7) ?
    O4 C33 C34 Br3 . . . . 2.9(6) ?
    C32 C33 C34 Br3 . . . . -176.5(3) ?
    C33 C34 C35 C36 . . . . -2.1(7) ?
    Br3 C34 C35 C36 . . . . 178.6(4) ?
    C34 C35 C36 C37 . . . . -0.9(8) ?
    C34 C35 C36 Br4 . . . . 179.0(4) ?
    C35 C36 C37 C32 . . . . 1.7(8) ?
    Br4 C36 C37 C32 . . . . -178.3(4) ?
    C33 C32 C37 C36 . . . . 0.5(7) ?
    C31 C32 C37 C36 . . . . -179.0(5) ?
    N3 O3 C38 C39 . . . . 80.7(5) ?
    O3 C38 C39 C44 . . . . -71.0(7) ?
    O3 C38 C39 C40 . . . . 106.2(6) ?
    C44 C39 C40 C41 . . . . 1.8(9) ?
    C38 C39 C40 C41 . . . . -175.5(6) ?
    C39 C40 C41 C42 . . . . 0.6(10) ?
    C40 C41 C42 C43 . . . . -2.5(11) ?
    C41 C42 C43 C44 . . . . 2.0(10) ?
    C42 C43 C44 C39 . . . . 0.5(10) ?
    C40 C39 C44 C43 . . . . -2.4(9) ?
    C38 C39 C44 C43 . . . . 174.9(5) ?
loop_
    _geom_hbond_atom_site_label_D
    _geom_hbond_atom_site_label_H
    _geom_hbond_atom_site_label_A
    _geom_hbond_site_symmetry_A
    _geom_hbond_distance_DH
    _geom_hbond_distance_HA
    _geom_hbond_distance_DA
    _geom_hbond_angle_DHA
    _geom_hbond_publ_flag
    C19 H19 Cg1 4_565 0.93 2.82 3.575(5) 118 y
    C16 H16B Cg2 4_565 0.97 2.96 3.511(5) 117 y
