# Supplementary material for: Bis[2,4-di­bromo-6-(N-{4-[(E)-1-(benzyl­oxy­imino)­eth­yl]phen­yl}carboximido­yl)phenolato]copper(II)
Source: Acta Crystallogr Sect E Struct Rep Online. 2013 Apr 13;69(Pt 5):m267. doi: 10.1107/S1600536813009847 (PMC3647808; doi:10.1107/S1600536813009847)
Supplement: Supplementary file 2 [file e-69-0m267-Isup2.hkl]

# 
# h,k,l, Fc-squared, Fo-squared, sigma(Fo-squared) and status flag 
# 
data_I
_shelx_title ' 130318a in C2/c' 
_shelx_refln_list_code          4 
_shelx_F_calc_maximum     1159.43 
_exptl_crystal_F_000      4216.00 
_reflns_d_resolution_high  0.8402 
 
loop_ 
 _symmetry_equiv_pos_as_xyz 
 'x, y, z' 
 '-x, y, -z+1/2' 
 'x+1/2, y+1/2, z' 
 '-x+1/2, y+1/2, -z+1/2' 
 '-x, -y, -z' 
 'x, -y, z-1/2' 
 '-x+1/2, -y+1/2, -z' 
 'x+1/2, -y+1/2, z-1/2' 
 
_cell_length_a    27.4484 
_cell_length_b    13.3116 
_cell_length_c    22.3609 
_cell_angle_alpha  90.000 
_cell_angle_beta   91.165 
_cell_angle_gamma  90.000 
 
_shelx_F_squared_multiplier     1.000 
 
loop_ 
 _refln_index_h 
 _refln_index_k 
 _refln_index_l 
 _refln_F_squared_calc 
 _refln_F_squared_meas 
 _refln_F_squared_sigma 
 _refln_observed_status 
   4   0   0    71130.78    70532.84   1542.13 o 
   6   0   0     1193.53      991.11    136.34 o 
   8   0   0      165.79      129.16    124.23 o 
  10   0   0   541959.81   533464.25   4699.20 o 
  12   0   0    13042.79    13793.29    858.23 o 
  14   0   0    89929.85    88634.93   2684.08 o 
  16   0   0    15798.00    13773.17   1008.84 o 
  18   0   0     3178.28     2758.79    549.30 o 
  20   0   0    18311.77    18598.26   1971.58 o 
  22   0   0    46347.09    47352.12   3294.10 o 
  24   0   0    13855.47    15975.29   1383.48 o 
  26   0   0      118.51     -378.83    427.50 o 
  28   0   0       21.33       84.92    528.27 o 
  30   0   0     4486.92     5352.59   1205.40 o 
  32   0   0     9666.29    10327.92   1427.42 o 
   3   1   0   214933.03   221563.53   1851.72 o 
   5   1   0     2903.65     2683.06    209.46 o 
   7   1   0    71677.98    71195.11   1571.41 o 
   9   1   0       30.59      125.77    141.65 o 
  11   1   0     1400.17     1576.07    268.63 o 
  13   1   0   153838.08   145322.33   1924.06 o 
  15   1   0     2577.00     2091.50    203.66 o 
  17   1   0     5045.75     4741.27    261.31 o 
  19   1   0     1684.12     1639.52    364.46 o 
  21   1   0     2370.16     3195.85    548.74 o 
  23   1   0    16017.94    17324.63    884.48 o 
  25   1   0     3647.60     3673.14    470.86 o 
  27   1   0    11065.62    11723.21    907.07 o 
  29   1   0        6.31     -162.48    383.42 o 
  31   1   0     1521.80     1526.67    519.98 o 
   0   2   0    89550.08    89987.85   1128.20 o 
   2   2   0     4783.44     4141.34    181.24 o 
   4   2   0    50847.06    50118.29    782.13 o 
   6   2   0    65137.32    63272.35   2006.93 o 
   8   2   0     5894.12     5747.58    392.55 o 
  10   2   0    13217.97    16772.27    917.42 o 
  12   2   0     1460.24     1225.63    311.86 o 
  14   2   0    34608.62    35632.19   1265.99 o 
  16   2   0    22013.72    20150.61   1027.34 o 
  18   2   0      562.82      373.04    270.22 o 
  20   2   0    19710.58    19593.26   1150.41 o 
  22   2   0     9790.21    11379.84    701.57 o 
  24   2   0       60.40        7.40    324.70 o 
  26   2   0     7917.24     7285.36    626.14 o 
  28   2   0       90.19     -239.56    400.01 o 
  30   2   0     4211.10     4614.95    896.69 o 
  32   2   0     3003.84     1144.16    509.62 o 
   1   3   0     1409.67     1854.25    147.15 o 
   3   3   0     2209.41     2210.00    167.06 o 
   5   3   0    20311.47    21556.51    785.33 o 
   7   3   0    18106.08    17692.70    482.35 o 
   9   3   0    47076.55    46452.23    744.45 o 
  11   3   0     6712.36     7109.79    434.24 o 
  13   3   0     2108.04     1657.99    391.39 o 
  15   3   0       45.96      -51.47    331.32 o 
  17   3   0     8937.78     7989.02    706.39 o 
  19   3   0    59784.88    58617.00   2426.26 o 
  21   3   0       66.50      -40.78    264.92 o 
  23   3   0    13383.42    12598.91    764.22 o 
  25   3   0     1716.04     1480.53    349.48 o 
  27   3   0     5674.97     5364.18    652.14 o 
  29   3   0    11047.64    10580.76    921.72 o 
  31   3   0      420.91      808.76    448.70 o 
   0   4   0      363.03      716.74    211.50 o 
   2   4   0      317.18      430.74    108.94 o 
   4   4   0    34000.67    32994.42    717.89 o 
   6   4   0    25154.76    23650.56   1102.91 o 
   8   4   0    40102.85    41734.71    858.64 o 
  10   4   0      217.19      163.90     96.83 o 
  12   4   0        6.62       38.36     78.39 o 
  14   4   0    80395.27    76744.48   1828.54 o 
  16   4   0    13739.65    13041.57    800.67 o 
  18   4   0      368.15      284.91    228.31 o 
  20   4   0       20.87     -247.45    222.61 o 
  22   4   0     8081.76     7709.10    770.73 o 
  24   4   0     8357.12     7090.57    598.88 o 
  26   4   0     3111.71     3704.73    475.80 o 
  28   4   0     2319.35     3233.04    562.04 o 
  30   4   0     2445.40     2175.16    697.39 o 
   1   5   0   218177.16   220214.95   1345.83 o 
   3   5   0    16287.34    16164.58    538.89 o 
   5   5   0    92374.54    93963.64   1203.35 o 
   7   5   0     2836.38     2840.03    310.40 o 
   9   5   0    15184.21    13912.99    628.89 o 
  11   5   0    61403.28    62389.90   1092.75 o 
  13   5   0    53427.06    52614.91   1022.22 o 
  15   5   0      216.97       89.08    281.76 o 
  17   5   0     2616.83     2304.48    298.26 o 
  19   5   0       51.09     -301.85    222.95 o 
  21   5   0     3212.05     3183.72    396.46 o 
  23   5   0    12503.56    13634.26    791.80 o 
  25   5   0     3030.46     2753.89    491.96 o 
  27   5   0        1.44      314.17    603.66 o 
  29   5   0       70.37     -476.88    584.75 o 
   0   6   0    12998.73    12343.91    508.82 o 
   2   6   0   314871.59   329437.44   2280.42 o 
   4   6   0    14124.75    14845.53    579.88 o 
   6   6   0     7797.04     7639.28    391.75 o 
   8   6   0   115333.07   116785.16   1994.83 o 
  10   6   0    27264.41    26671.88    589.71 o 
  12   6   0    17578.94    17540.33    517.01 o 
  14   6   0     4688.68     4267.82    289.20 o 
  16   6   0      149.49       86.35    171.20 o 
  18   6   0     3380.79     3555.63    350.16 o 
  20   6   0    16639.38    16831.64   1137.87 o 
  22   6   0       20.35      -22.29    336.47 o 
  24   6   0     2813.26     3366.11    556.23 o 
  26   6   0      783.42      180.55    457.85 o 
  28   6   0     3421.00     3206.22    594.44 o 
  30   6   0     7110.77     7285.93   1222.76 o 
   1   7   0     6664.41     7128.27    359.81 o 
   3   7   0     9352.67     9929.90    448.95 o 
   5   7   0   287164.78   285680.94   2740.90 o 
   7   7   0     3222.59     2981.95    320.50 o 
   9   7   0    29006.24    29279.56    938.45 o 
  11   7   0    28746.31    29626.47   1013.70 o 
  13   7   0        3.26      -23.90    123.78 o 
  15   7   0    26976.01    27765.63   1097.97 o 
  17   7   0     1058.55      961.87    339.52 o 
  19   7   0    17623.33    15787.63   1107.62 o 
  21   7   0     8958.43     8230.65    831.45 o 
  23   7   0     2033.92     1454.77    511.95 o 
  25   7   0       61.02      603.97    405.61 o 
  27   7   0     1863.38     1131.89    607.27 o 
  29   7   0      547.49      -22.33    461.13 o 
   0   8   0    35585.83    36390.35    908.25 o 
   2   8   0     1816.70     1550.74    190.69 o 
   4   8   0    55658.35    54246.95   1030.05 o 
   6   8   0    18233.69    18238.01    756.49 o 
   8   8   0    68843.36    67386.74   1704.95 o 
  10   8   0    17568.06    17526.01    695.28 o 
  12   8   0     1285.34     1321.68    229.41 o 
  14   8   0     8210.06     8222.45    564.70 o 
  16   8   0     4467.95     4133.55    484.20 o 
  18   8   0    11849.65    12787.41    845.05 o 
  20   8   0     1455.49     1045.95    732.34 o 
  22   8   0     7072.57     6596.59    801.98 o 
  24   8   0      723.54      919.66    440.62 o 
  26   8   0      867.63      219.12    576.40 o 
  28   8   0      382.84      585.02    615.25 o 
   1   9   0     8514.96     8278.73    382.65 o 
   3   9   0     3084.74     3227.97    279.65 o 
   5   9   0      340.52      379.19    181.87 o 
   7   9   0        6.72      118.41    252.43 o 
   9   9   0    44045.62    47111.14   1868.46 o 
  11   9   0     1816.64     2329.86    365.51 o 
  13   9   0     7236.79     7546.59    587.11 o 
  15   9   0      491.47      348.76    236.17 o 
  17   9   0     3604.35     3093.43    400.20 o 
  19   9   0     6760.26     5455.68    590.54 o 
  21   9   0     7433.72     7053.28    959.69 o 
  23   9   0     3273.96     3243.01    755.24 o 
  25   9   0     6332.30     4957.58   1053.80 o 
   0  10   0    27528.41    27827.02   1230.47 o 
   2  10   0     4870.16     4454.64    338.80 o 
   4  10   0     2030.48     2060.84    257.70 o 
   6  10   0    13975.51    13048.18    592.81 o 
   8  10   0     2528.66     2607.48    336.17 o 
  10  10   0    25920.19    27185.30   1225.64 o 
  12  10   0     8832.04     8357.49    731.75 o 
  14  10   0    22683.05    22877.69   1071.09 o 
  16  10   0     6492.52     5561.40    601.77 o 
  18  10   0      346.24     -245.27    319.19 o 
  20  10   0        4.89     -147.75    500.05 o 
  22  10   0     1439.04      601.71    715.12 o 
  24  10   0    11728.20    11543.91   1513.15 o 
   1  11   0     9935.12     9552.29    586.03 o 
   3  11   0    32229.39    32473.97   1082.78 o 
   5  11   0    13457.58    13999.08    726.68 o 
   7  11   0    21061.48    21280.96    798.77 o 
   9  11   0     5935.92     5284.43    537.38 o 
  11  11   0     3515.64     3898.21    512.09 o 
  13  11   0    12412.64    13036.28    961.05 o 
  15  11   0     1181.32     1255.81    369.10 o 
  17  11   0      133.93      370.37    321.47 o 
  19  11   0      326.53      -42.92    397.39 o 
  21  11   0     1691.24     1146.01    465.43 o 
  23  11   0      676.82      983.03    468.03 o 
   0  12   0    57291.73    57082.76   1952.00 o 
   2  12   0     4962.63     4807.52    462.26 o 
   4  12   0     2672.14     3005.31    393.20 o 
   6  12   0    11223.43    12487.36    730.04 o 
   8  12   0     6273.63     6768.47    577.38 o 
  10  12   0    12487.43    12451.64    745.48 o 
  12  12   0      102.04     -140.90    320.91 o 
  14  12   0      725.36      523.78    355.75 o 
  16  12   0     3576.12     3902.21    542.53 o 
  18  12   0     3668.61     4683.43    723.79 o 
  20  12   0       19.47       11.18    471.00 o 
   1  13   0     4269.50     2934.72    594.50 o 
   3  13   0     3502.03     3024.98    610.73 o 
   5  13   0    17769.85    17980.35   1297.78 o 
   7  13   0     1471.68     1869.49    555.14 o 
   9  13   0     9047.17    10082.45    977.19 o 
  11  13   0      239.94     -139.99    641.74 o 
  13  13   0      737.56     1144.62    605.46 o 
  15  13   0     3504.09     3875.66    722.56 o 
  17  13   0     1121.13     1176.30    487.40 o 
   0  14   0     1790.26     1815.42    995.55 o 
   2  14   0     6278.83     5384.87    757.19 o 
   4  14   0     3795.68     4259.38    744.68 o 
   6  14   0     2648.84     2848.01    574.33 o 
   8  14   0     1695.67     2028.11    495.44 o 
  10  14   0      144.60      451.47    732.02 o 
  12  14   0      483.43      217.26    598.90 o 
  14  14   0      902.75      871.60    468.36 o 
   1  15   0     8501.54     8525.64   2127.75 o 
   3  15   0       90.82     -362.36    517.91 o 
   5  15   0        8.21     -100.16    381.29 o 
   7  15   0     3068.11     2338.02    523.39 o 
   9  15   0     1215.35     2418.27    858.07 o 
 -31   1   1      353.79      542.52    517.73 o 
 -29   1   1      145.57     -384.93    409.87 o 
 -27   1   1     5146.17     5197.64    874.23 o 
 -25   1   1     1341.74     1366.82    543.96 o 
 -23   1   1    16364.16    18155.03   1207.48 o 
 -21   1   1     1417.15     1264.88    394.13 o 
 -19   1   1     2917.36     3305.87    489.43 o 
 -17   1   1      642.09     1092.75    184.92 o 
 -15   1   1      160.66      296.16     67.80 o 
 -13   1   1    59690.70    59262.02   1517.25 o 
 -11   1   1    42446.14    40531.18   1280.60 o 
  -9   1   1    16712.62    15817.21    835.01 o 
  -7   1   1     2676.25     3286.55    316.95 o 
  -5   1   1   181267.17   184281.14   2235.16 o 
  -3   1   1    19227.78    18806.61    587.35 o 
   3   1   1    27101.17    26120.81    577.61 o 
   5   1   1    33715.43    33407.52    642.68 o 
   7   1   1    84205.85    81100.85   1734.91 o 
   9   1   1    58366.53    60336.10    902.81 o 
  11   1   1    34412.39    35213.11    761.84 o 
  13   1   1    29554.70    28520.43    745.97 o 
  15   1   1    73167.52    74361.34   1287.97 o 
  17   1   1      756.78      460.73    215.50 o 
  19   1   1    18680.68    17727.39    842.58 o 
  21   1   1    26379.24    26020.65   1009.33 o 
  23   1   1    15120.53    16241.80    892.16 o 
  25   1   1     5713.59     5866.08    618.62 o 
  27   1   1      956.68     1946.11    493.78 o 
  29   1   1       96.00      249.15    511.39 o 
  31   1   1     6798.88     6777.31    887.53 o 
 -32   2   1      702.24      437.65    572.42 o 
 -30   2   1     5799.43     6486.90    721.62 o 
 -28   2   1       10.98     -644.61    444.35 o 
 -26   2   1     7458.15     7839.65    756.92 o 
 -24   2   1       18.06    -1141.90    817.43 o 
 -22   2   1       37.03      320.57    349.39 o 
 -20   2   1    30339.25    32374.21   1491.67 o 
 -18   2   1     3179.51     3589.76    505.30 o 
 -16   2   1    10294.98    10118.96    736.15 o 
 -14   2   1     1878.05     2043.17    326.85 o 
 -12   2   1      283.42      144.49    409.93 o 
 -10   2   1    61368.42    64139.65   1836.67 o 
  -8   2   1    60846.11    63304.23   3550.31 o 
  -6   2   1    25267.45    25066.07    730.92 o 
  -4   2   1   157947.45   167799.75   1568.73 o 
  -2   2   1    35281.52    36996.16    603.89 o 
   0   2   1    39456.95    40174.64    906.90 o 
   2   2   1    35274.62    36415.07    507.18 o 
   4   2   1    17040.57    18092.20    309.48 o 
   6   2   1   312258.09   320434.59   1399.90 o 
   8   2   1     1152.01     1153.45    202.63 o 
  10   2   1    27410.08    28883.20   1570.69 o 
  12   2   1   143979.14   143669.69   2326.86 o 
  14   2   1    19258.99    18478.10    923.23 o 
  16   2   1     7435.13     7432.45    474.84 o 
  18   2   1     8258.33     7680.33    502.76 o 
  20   2   1        2.79     -283.11    223.40 o 
  22   2   1    35955.95    36504.31   1224.43 o 
  24   2   1     1209.98     1070.61    287.28 o 
  26   2   1      720.71      876.59    330.38 o 
  28   2   1      809.34      895.80    372.91 o 
  30   2   1      943.19      569.94    492.76 o 
  32   2   1       64.03     -365.93    607.03 o 
 -31   3   1     1851.70     2139.83    570.41 o 
 -29   3   1     3826.94     3819.31    718.65 o 
 -27   3   1     1789.22     1917.19    423.16 o 
 -25   3   1     2826.01     2605.01    425.65 o 
 -23   3   1     5756.80     6457.73   1370.81 o 
 -21   3   1    28343.66    30434.08   2639.04 o 
 -19   3   1     3469.29     2779.48    484.12 o 
 -17   3   1     9447.08     8969.45    735.97 o 
 -15   3   1      565.03      371.19    283.37 o 
 -13   3   1    67232.22    67569.09   1558.65 o 
 -11   3   1     2708.23     2649.70    310.38 o 
  -9   3   1    88511.76    90080.16   1321.30 o 
  -7   3   1    58456.62    60155.57    981.80 o 
  -5   3   1     6818.19     6831.70    328.03 o 
  -3   3   1    16056.61    15428.32    429.38 o 
  -1   3   1    60162.83    63352.66    584.22 o 
   1   3   1   399981.34   405887.22   2043.83 o 
   3   3   1    26521.85    27891.07    741.88 o 
   5   3   1     5228.34     5678.29    204.74 o 
   7   3   1    35064.47    35767.99    600.40 o 
   9   3   1    39403.00    39069.45    699.43 o 
  11   3   1    31258.03    31581.27    751.75 o 
  13   3   1    13990.13    12702.22    577.47 o 
  15   3   1      170.64       85.88    160.87 o 
  17   3   1    21502.86    20140.78   1086.77 o 
  19   3   1      166.01       36.09    228.47 o 
  21   3   1      837.46      810.64    273.72 o 
  23   3   1     1285.98      656.25    307.68 o 
  25   3   1     1137.85      794.07    304.43 o 
  27   3   1        6.01      290.43    378.98 o 
  29   3   1      778.75       76.66    519.84 o 
  31   3   1     1630.79     2041.86    528.38 o 
 -30   4   1     6655.78     6888.78   1049.51 o 
 -28   4   1     2317.84     3049.53    596.62 o 
 -26   4   1     9082.06     9574.41    730.87 o 
 -24   4   1    11240.66    11504.92    768.04 o 
 -22   4   1       89.95      370.93    376.75 o 
 -20   4   1    26760.15    24950.42   1096.87 o 
 -18   4   1    36469.00    32700.20   1326.31 o 
 -16   4   1     7734.23     8481.57    647.59 o 
 -14   4   1      560.45      527.96    235.87 o 
 -12   4   1    34075.47    32455.67   1087.59 o 
 -10   4   1    43792.68    42860.33    876.27 o 
  -8   4   1    50546.99    49302.19   1217.76 o 
  -6   4   1     6360.51     6518.82    476.36 o 
  -4   4   1    49083.55    50111.86    892.10 o 
  -2   4   1    16810.94    16252.49    386.82 o 
   0   4   1    33936.50    33725.36    571.66 o 
   2   4   1   101837.44   103597.55   1517.03 o 
   4   4   1    91399.06    95140.02   1063.85 o 
   6   4   1    39839.81    38286.59    829.96 o 
   8   4   1     9956.07     9980.48    343.38 o 
  10   4   1     1587.72     1374.71    159.92 o 
  12   4   1     4006.06     4181.22    297.54 o 
  14   4   1    45840.59    46123.34   1037.29 o 
  16   4   1     8086.11     7842.73    519.39 o 
  18   4   1      982.38      864.80    205.24 o 
  20   4   1     1938.37     1434.39    251.40 o 
  22   4   1     7185.53     7307.10    513.32 o 
  24   4   1     5673.64     4990.22    508.64 o 
  26   4   1      196.53     -260.85    311.99 o 
  28   4   1      441.62     -139.05    406.18 o 
  30   4   1       69.42     -433.71    753.57 o 
 -29   5   1      342.69      615.24    494.51 o 
 -27   5   1     2713.21     2698.75    527.34 o 
 -25   5   1       12.51      298.57    363.25 o 
 -23   5   1      680.32     -334.00    281.45 o 
 -21   5   1    14127.29    14533.13   1121.84 o 
 -19   5   1      220.37     -199.17    296.64 o 
 -17   5   1    27231.08    26589.95   1176.92 o 
 -15   5   1    16449.16    15182.72    847.89 o 
 -13   5   1     1583.05     1211.38    187.07 o 
 -11   5   1    10583.83    10828.08    503.08 o 
  -9   5   1     8361.80     7819.35    646.52 o 
  -7   5   1     2040.24     1562.01    275.08 o 
  -5   5   1     2795.58     2600.62    250.02 o 
  -3   5   1    16727.75    17041.67    423.36 o 
  -1   5   1      596.53      491.79    120.21 o 
   1   5   1   154754.03   159095.06   1172.35 o 
   3   5   1       12.16       12.93    157.08 o 
   5   5   1    49947.42    50297.70   1103.12 o 
   7   5   1    46038.98    47130.97    883.62 o 
   9   5   1     4404.31     4452.48    242.93 o 
  11   5   1     4202.02     4309.79    254.35 o 
  13   5   1     4564.92     4802.21    272.41 o 
  15   5   1     3461.85     3100.84    208.48 o 
  17   5   1    43935.61    41862.06   1108.94 o 
  19   5   1     2790.75     2493.77    287.47 o 
  21   5   1      206.37      -26.48    241.85 o 
  23   5   1      284.49     1163.58    335.92 o 
  25   5   1      437.17      453.99    389.88 o 
  27   5   1     1446.53     1608.22    478.41 o 
  29   5   1     3822.94     3698.59    768.27 o 
 -30   6   1        0.04      265.31    597.15 o 
 -28   6   1      192.83      643.04    484.32 o 
 -26   6   1       12.73       71.12    655.79 o 
 -24   6   1      212.77      527.24    415.43 o 
 -22   6   1     7445.14     7913.79    827.06 o 
 -20   6   1     1511.78      924.79   1202.96 o 
 -18   6   1      951.06     1500.04    741.78 o 
 -16   6   1    18154.91    17552.96   1324.08 o 
 -14   6   1     7884.17     7801.44    474.21 o 
 -12   6   1      164.84      310.88    195.82 o 
 -10   6   1    11060.41     9091.35    771.06 o 
  -8   6   1     6285.56     6626.40    492.65 o 
  -6   6   1    11283.45    11437.71    532.84 o 
  -4   6   1     9845.29    10961.28    600.24 o 
  -2   6   1    15000.27    14232.84    479.77 o 
   0   6   1    75810.99    74707.43    880.08 o 
   2   6   1     3448.75     2943.71    233.73 o 
   4   6   1    32737.71    33053.45    867.81 o 
   6   6   1      759.86      537.05    128.64 o 
   8   6   1    47767.13    46332.91    952.07 o 
  10   6   1    23752.32    22972.97    509.52 o 
  12   6   1    24147.12    22816.94    619.69 o 
  14   6   1    18375.28    18817.35    546.89 o 
  16   6   1    32231.62    31625.86    862.56 o 
  18   6   1     1809.62     1476.57    265.86 o 
  20   6   1     1332.69     1016.81    358.08 o 
  22   6   1     2318.67     1623.56    418.04 o 
  24   6   1      359.57     -206.70    393.08 o 
  26   6   1     2055.19      577.29    459.30 o 
  28   6   1     1057.47      765.37    589.81 o 
  30   6   1     3277.34     2314.56    798.81 o 
 -29   7   1      968.39     1346.31    628.19 o 
 -27   7   1      427.49      278.23    541.68 o 
 -25   7   1     5640.18     5608.13    723.03 o 
 -23   7   1      248.29       49.80    410.32 o 
 -21   7   1     5193.28     4763.62    662.13 o 
 -19   7   1     2122.65     1532.18    412.24 o 
 -17   7   1     1168.14      800.33    338.59 o 
 -15   7   1     2075.13     1923.14    547.44 o 
 -13   7   1    14915.80    14587.24    521.69 o 
 -11   7   1    24660.77    22803.37    704.68 o 
  -9   7   1      255.51      613.81    252.80 o 
  -7   7   1    29823.88    28666.51   1275.71 o 
  -5   7   1      674.03      867.58    202.91 o 
  -3   7   1    55243.89    54439.80   1086.15 o 
  -1   7   1     7068.50     6099.65    332.77 o 
   1   7   1    17309.89    17375.37    429.43 o 
   3   7   1    71023.15    68856.74   1067.75 o 
   5   7   1    28921.47    31591.20    934.04 o 
   7   7   1    14698.35    15720.88    693.19 o 
   9   7   1     6904.67     6382.40    402.53 o 
  11   7   1    27999.45    28379.86    847.88 o 
  13   7   1    30468.10    30699.23   1370.56 o 
  15   7   1      910.95     1168.58    398.68 o 
  17   7   1     5196.89     4327.78    517.02 o 
  19   7   1     5275.43     5142.40    653.32 o 
  21   7   1     2375.00     1725.40    590.60 o 
  23   7   1     3464.59     3190.26    546.31 o 
  25   7   1     3728.40     3590.29    605.43 o 
  27   7   1     1147.28     1685.74    561.55 o 
  29   7   1     1578.01     1789.19    650.19 o 
 -28   8   1      789.72      467.47    523.17 o 
 -26   8   1     1489.72     1572.86    465.00 o 
 -24   8   1     1920.61     1945.04    813.74 o 
 -22   8   1     4318.46     3284.00    627.62 o 
 -20   8   1     1693.03      759.39    503.36 o 
 -18   8   1    17239.04    15663.65   1061.02 o 
 -16   8   1     7559.83     7468.42    613.60 o 
 -14   8   1     3472.47     3880.11    401.03 o 
 -12   8   1    31910.27    31748.88    874.54 o 
 -10   8   1    10202.34     9525.89    589.10 o 
  -8   8   1     1847.04     1839.29    334.07 o 
  -6   8   1    20898.02    20962.94    809.40 o 
  -4   8   1      248.58      200.28    144.43 o 
  -2   8   1      303.96      210.19    194.26 o 
   0   8   1    46567.19    46665.78    866.58 o 
   2   8   1     6134.14     6072.56    404.12 o 
   4   8   1    36746.86    36134.75   1013.39 o 
   6   8   1     4755.13     4507.07    359.98 o 
   8   8   1     1413.31     1576.57    266.33 o 
  10   8   1    39062.56    39551.29   1023.63 o 
  12   8   1    12684.16    12922.50    615.74 o 
  14   8   1    22351.22    21744.87    959.92 o 
  16   8   1     1596.32     1068.24    260.59 o 
  18   8   1     2163.95     1412.19    619.86 o 
  20   8   1     5821.22     4054.94    570.42 o 
  22   8   1      377.55      157.60    488.02 o 
  24   8   1     4166.17     2394.08    604.38 o 
  26   8   1     1327.20      -12.21    612.52 o 
  28   8   1     1059.86      777.14    551.04 o 
 -25   9   1     2714.83     1550.66    616.28 o 
 -23   9   1      553.42      244.01    683.22 o 
 -21   9   1      124.85     -227.66    404.60 o 
 -19   9   1      931.90      312.59    487.77 o 
 -17   9   1       12.10     -435.89    290.60 o 
 -15   9   1    12905.46    12583.12    707.36 o 
 -13   9   1       76.23      -49.53    206.39 o 
 -11   9   1    32259.75    32433.45   1115.56 o 
  -9   9   1     6630.35     5004.43    509.33 o 
  -7   9   1      444.05      232.02    206.33 o 
  -5   9   1       13.88      151.11    153.68 o 
  -3   9   1     3026.88     3240.19    289.41 o 
  -1   9   1    27926.55    27230.68    687.54 o 
   1   9   1     8853.11     8577.35    464.60 o 
   3   9   1      204.74      103.64    167.06 o 
   5   9   1     2750.03     2665.72    279.73 o 
   7   9   1    48257.54    48632.74   1198.68 o 
   9   9   1    36274.78    35511.43   1166.17 o 
  11   9   1     8745.22     9529.59    642.00 o 
  13   9   1      783.26     1011.52    277.48 o 
  15   9   1    15164.15    15766.81    782.88 o 
  17   9   1    10365.42    10292.13    774.07 o 
  19   9   1       78.02      186.29    502.93 o 
  21   9   1     6723.88     6183.36   1495.39 o 
  23   9   1     1217.55     1038.72   1359.12 o 
  25   9   1     4067.46     3276.01    749.85 o 
 -24  10   1        9.68     -148.61    993.20 o 
 -22  10   1      132.53     -722.38    481.59 o 
 -20  10   1     1366.60     1410.52    493.50 o 
 -18  10   1      200.61      303.70    337.24 o 
 -16  10   1     3871.00     3189.72    547.25 o 
 -14  10   1      495.94      823.79    268.65 o 
 -12  10   1      443.86      307.52    307.75 o 
 -10  10   1     5073.25     4728.95    568.34 o 
  -8  10   1     3189.09     2828.97    312.32 o 
  -6  10   1      463.75      403.89    194.68 o 
  -4  10   1    16074.04    15406.12    620.98 o 
  -2  10   1      519.31      278.05    260.82 o 
   0  10   1     6807.78     7342.68    470.56 o 
   2  10   1    14446.10    13948.12    671.34 o 
   4  10   1      442.91      304.40    178.12 o 
   6  10   1    20144.77    19840.11    727.61 o 
   8  10   1      194.02      417.73    212.83 o 
  10  10   1    47353.96    46048.32   1392.82 o 
  12  10   1    22188.44    21556.55   1170.86 o 
  14  10   1       97.22      109.00    534.84 o 
  16  10   1     1492.70     1056.35    410.66 o 
  18  10   1      868.68      499.12    397.98 o 
  20  10   1      778.92      392.74    349.20 o 
  22  10   1     7334.53     7039.52    872.45 o 
  24  10   1      829.15      764.13    568.93 o 
 -23  11   1      106.39       45.99    747.18 o 
 -21  11   1     1394.93      182.62    430.13 o 
 -19  11   1       17.82    -1028.23    685.49 o 
 -17  11   1     3391.19     4475.79    563.09 o 
 -15  11   1     6440.66     5871.52    589.30 o 
 -13  11   1    15848.62    15668.83    964.31 o 
 -11  11   1     2824.70     2833.46    463.56 o 
  -9  11   1       18.94     -247.47    235.65 o 
  -7  11   1     2057.75     2425.74    320.67 o 
  -5  11   1     1975.43     2006.08    307.78 o 
  -3  11   1    23777.79    24457.79    942.95 o 
  -1  11   1       41.53     -111.45    241.65 o 
   1  11   1      218.46      110.17    233.64 o 
   3  11   1        1.96      613.57    275.94 o 
   5  11   1      465.29      464.65    204.97 o 
   7  11   1     4300.00     5194.01    392.88 o 
   9  11   1     1432.14     1225.30    250.94 o 
  11  11   1       36.21      271.22    324.21 o 
  13  11   1      203.09      365.69    473.98 o 
  15  11   1      698.82     1239.89    434.68 o 
  17  11   1     4268.17     4429.21    568.71 o 
  19  11   1     1069.32     1325.92    395.63 o 
  21  11   1        9.08      -44.71    670.79 o 
  23  11   1       29.78     -477.13    475.74 o 
 -20  12   1     4785.95     6527.99    865.37 o 
 -18  12   1      248.38     -264.13    461.34 o 
 -16  12   1     4628.95     4409.38    800.05 o 
 -14  12   1      865.97      764.37    416.37 o 
 -12  12   1     2828.04     3485.62    502.05 o 
 -10  12   1     1076.85     1375.74    489.09 o 
  -8  12   1     3040.13     2810.65    457.00 o 
  -6  12   1     1079.70      965.90    311.67 o 
  -4  12   1      376.52      501.98    397.28 o 
  -2  12   1      103.83      341.87    268.32 o 
   0  12   1      836.33     1363.05    341.46 o 
   2  12   1     9402.15     9154.37    632.57 o 
   4  12   1     6701.87     7343.16    651.84 o 
   6  12   1      118.17       14.09    257.86 o 
   8  12   1     4385.33     4279.87    427.55 o 
  10  12   1      173.07      402.05    257.76 o 
  12  12   1     1227.45     1105.19    343.09 o 
  14  12   1      638.68      174.64    519.74 o 
  16  12   1      337.98      464.61    394.11 o 
  18  12   1      215.23      507.42    655.79 o 
  20  12   1       98.33      458.44    399.34 o 
 -17  13   1     1716.85     2981.46    889.80 o 
 -15  13   1     3816.95     5780.56   1586.05 o 
 -13  13   1     6414.03     6023.65    693.86 o 
 -11  13   1       18.15       13.98    418.07 o 
  -9  13   1      229.51      106.97    432.34 o 
  -7  13   1      157.76     -510.27    340.18 o 
  -5  13   1    21328.75    21472.74   1179.91 o 
  -3  13   1      239.88      452.38    401.94 o 
  -1  13   1      602.79      931.67    342.24 o 
   1  13   1     1143.87     1224.00    373.67 o 
   3  13   1     4296.46     4772.45    574.80 o 
   5  13   1    18382.98    19055.34   1103.79 o 
   7  13   1      619.77      355.38    413.17 o 
   9  13   1       40.18      395.00    397.37 o 
  11  13   1     1202.71      792.15   1215.16 o 
  13  13   1     5240.51     5933.28   1054.01 o 
  15  13   1     6145.14     8030.73    977.54 o 
  17  13   1      302.56      813.22    491.00 o 
 -14  14   1     1878.44      684.18    567.67 o 
 -12  14   1     1831.02     2676.65    793.88 o 
 -10  14   1        8.90      332.19    573.93 o 
  -8  14   1     2912.49     2228.19    932.11 o 
  -6  14   1     2493.66     3051.30    703.50 o 
  -4  14   1      171.33        3.01    499.53 o 
  -2  14   1    25726.36    24370.71   1519.81 o 
   0  14   1     4257.75     4312.82   1051.67 o 
   2  14   1      299.85      295.74    507.09 o 
   4  14   1      590.89      884.57    416.66 o 
   6  14   1     4933.36     4126.67    622.08 o 
   8  14   1    20817.69    20639.63   1230.82 o 
  10  14   1     1333.38     1126.00    658.82 o 
  12  14   1       60.17     -643.53   1029.71 o 
  14  14   1      110.14    -1199.59    799.72 o 
  -9  15   1     1170.00     3061.62    889.58 o 
  -7  15   1      492.85      349.39    407.43 o 
  -5  15   1      926.58      668.81    524.54 o 
  -3  15   1       66.50      117.32    611.33 o 
  -1  15   1      937.88     1021.42    685.36 o 
   1  15   1     1752.06     2169.15    605.68 o 
   3  15   1     1429.65     1478.12    475.63 o 
   5  15   1     2538.55     1523.90    524.77 o 
   7  15   1      739.28     1378.28    552.59 o 
   9  15   1      908.23     1297.72    710.09 o 
 -32   0   2      252.61    -2030.40   1559.21 o 
 -30   0   2      609.81      357.16    834.51 o 
 -28   0   2    15565.41    15880.02   2396.16 o 
 -26   0   2     2597.55     4489.74   1361.56 o 
 -24   0   2     1110.49     1298.12    761.30 o 
 -22   0   2    16901.86    20506.40   2318.07 o 
 -20   0   2     1627.54     1355.93    863.79 o 
 -18   0   2    84167.20    87434.74   2058.52 o 
 -16   0   2     1304.68     1152.17    244.90 o 
 -14   0   2     4678.22     4025.17    440.32 o 
 -12   0   2    64460.96    64766.91   1199.03 o 
 -10   0   2    68880.97    71712.17   1155.49 o 
  -8   0   2     8800.09     8391.65    354.54 o 
  -6   0   2   640495.38   661175.63   9854.95 o 
  -4   0   2   204763.09   209059.83   2047.19 o 
   4   0   2     1801.40     1916.38    151.10 o 
   6   0   2     3695.70     3179.70    224.71 o 
   8   0   2   452691.31   457005.34   3242.92 o 
  10   0   2     1888.29     2159.72    276.23 o 
  12   0   2    23725.39    24737.74    933.60 o 
  14   0   2    70252.22    68906.28   1676.39 o 
  16   0   2    16113.70    15157.18    848.59 o 
  18   0   2   153712.30   154844.33   3443.56 o 
  20   0   2    12433.86    13114.63   1114.53 o 
  22   0   2    15379.82    16378.52   2774.37 o 
  24   0   2    27796.98    26761.47   1735.09 o 
  26   0   2     2060.94     2193.38    583.15 o 
  28   0   2       85.17      -34.56   1334.72 o 
  30   0   2     5406.03     6616.51   1075.56 o 
  32   0   2      839.32     1544.26    924.79 o 
 -31   1   2     4317.72     3810.37    646.41 o 
 -29   1   2      698.69       19.96    411.24 o 
 -27   1   2      114.29     -579.96   1246.88 o 
 -25   1   2    14027.76    15126.41   1514.90 o 
 -23   1   2     1202.40     1028.37    384.87 o 
 -21   1   2     1134.11      803.90    412.11 o 
 -19   1   2    11134.82    12562.42    674.93 o 
 -17   1   2     2098.51     2364.43    205.95 o 
 -15   1   2    50019.18    50763.06   1584.13 o 
 -13   1   2     2727.35     2818.21    207.66 o 
 -11   1   2    14553.90    13938.84    459.34 o 
  -9   1   2    74478.80    76442.82   1025.87 o 
  -7   1   2    16068.01    15493.07    403.75 o 
  -5   1   2     7291.47     7570.54    234.66 o 
  -3   1   2     1953.12     2330.66    146.36 o 
   1   1   2      568.14      726.12     89.52 o 
   3   1   2     2967.74     2968.06    118.72 o 
   5   1   2    61869.12    63160.29    685.16 o 
   7   1   2    21502.31    22053.50    416.64 o 
   9   1   2     7557.06     8051.68    306.92 o 
  11   1   2    70324.20    69243.25   1269.31 o 
  13   1   2    25694.01    25305.59    749.71 o 
  15   1   2    60981.95    61565.10   1262.03 o 
  17   1   2    12638.38    13266.93    640.57 o 
  19   1   2       47.67      355.38    195.24 o 
  21   1   2    88211.49    87380.53   1826.43 o 
  23   1   2      330.47       30.84    276.64 o 
  25   1   2       41.24     -285.90    359.94 o 
  27   1   2      258.44      260.32    362.20 o 
  29   1   2       97.67      319.23    436.69 o 
  31   1   2     5342.98     5268.42    725.26 o 
 -32   2   2     2059.61     1700.83    549.42 o 
 -30   2   2      535.18      914.53    505.83 o 
 -28   2   2     1830.02     1120.88   1049.23 o 
 -26   2   2     4994.27     4352.60    955.57 o 
 -24   2   2      904.51      357.37    431.58 o 
 -22   2   2    38248.70    37284.50   1682.65 o 
 -20   2   2     1998.18     2299.24    471.24 o 
 -18   2   2    13728.26    14214.01    737.91 o 
 -16   2   2      155.10       67.75    281.66 o 
 -14   2   2      401.41      308.50    248.44 o 
 -12   2   2    94978.33    90611.46   2418.89 o 
 -10   2   2     1191.90      935.04    310.34 o 
  -8   2   2    82460.61    81495.16   1954.82 o 
  -6   2   2    36020.81    38199.58   1398.19 o 
  -4   2   2    18736.85    20745.74   1311.35 o 
  -2   2   2      218.03      201.29     48.48 o 
   0   2   2    21524.08    22158.95    398.87 o 
   2   2   2    62994.02    63287.29    769.02 o 
   4   2   2   318770.16   319761.84   1246.29 o 
   6   2   2   129646.66   132913.98   1007.98 o 
   8   2   2   246986.20   249682.91   1930.25 o 
  10   2   2     4680.45     4618.78    204.82 o 
  12   2   2    37690.84    35900.33    696.43 o 
  14   2   2    76513.23    74011.20   1122.84 o 
  16   2   2     1498.28     1612.33    184.13 o 
  18   2   2    48814.32    48699.46   1251.09 o 
  20   2   2        9.63      176.52    243.60 o 
  22   2   2      191.65      -33.39    293.30 o 
  24   2   2     1431.42     1012.26    332.12 o 
  26   2   2       23.66      130.06    321.92 o 
  28   2   2     1995.12     2329.55    445.74 o 
  30   2   2       43.93      382.55    660.01 o 
  32   2   2      250.86       71.44    481.10 o 
 -31   3   2     3666.36     3372.21    597.22 o 
 -29   3   2      427.32     -132.06    474.85 o 
 -27   3   2     2620.04     4353.63   1085.83 o 
 -25   3   2     1607.13     2844.66    593.15 o 
 -23   3   2     3810.34     4633.83    703.80 o 
 -21   3   2    27589.43    31259.55   1216.68 o 
 -19   3   2    19795.87    21084.49   1204.08 o 
 -17   3   2     1351.61     2266.83    528.26 o 
 -15   3   2    11198.79    11997.67   1017.94 o 
 -13   3   2    13269.07    14318.96    701.28 o 
 -11   3   2   123926.74   121236.63   1817.22 o 
  -9   3   2   197722.73   192662.20   1481.54 o 
  -7   3   2      971.14      803.30    241.45 o 
  -5   3   2   114768.98   117154.30   1446.11 o 
  -3   3   2    43599.22    47149.77    680.66 o 
  -1   3   2   129929.85   136871.14    968.47 o 
   1   3   2   292708.97   298884.13   1740.49 o 
   3   3   2       54.06      181.59     60.82 o 
   5   3   2   305924.63   310641.97   3665.61 o 
   7   3   2   143376.38   145073.39   1869.21 o 
   9   3   2    13348.37    13469.13    432.74 o 
  11   3   2   154266.86   156367.81   1216.53 o 
  13   3   2     1292.22     1407.24    141.10 o 
  15   3   2    50318.22    47310.95   1102.80 o 
  17   3   2    12340.82    12502.70    571.84 o 
  19   3   2     2780.72     3354.78    365.89 o 
  21   3   2    11885.47    11064.04    677.98 o 
  23   3   2     1936.21     1175.00    295.41 o 
  25   3   2     7855.21     7098.78    617.83 o 
  27   3   2     2216.74     1913.59    417.31 o 
  29   3   2      415.93      231.84    372.83 o 
  31   3   2      141.00     1243.81    585.32 o 
 -30   4   2      340.88     -314.71    591.26 o 
 -28   4   2      107.26      127.59    395.25 o 
 -26   4   2      102.86     1048.79    747.77 o 
 -24   4   2     5891.62     6035.91    797.26 o 
 -22   4   2      567.21      985.07    514.34 o 
 -20   4   2    12768.41    12244.37    961.51 o 
 -18   4   2     1062.60     1166.71    546.29 o 
 -16   4   2    24450.06    25186.47   1052.81 o 
 -14   4   2    33639.57    32306.56   1106.51 o 
 -12   4   2    15581.13    15222.91    370.57 o 
 -10   4   2     1188.87     1234.27    194.89 o 
  -8   4   2    26088.36    27078.51    653.38 o 
  -6   4   2    11499.70    11138.93    409.92 o 
  -4   4   2    75655.63    79501.22   1123.76 o 
  -2   4   2    15345.00    16285.89    482.61 o 
   0   4   2      649.83      546.92     94.36 o 
   2   4   2    15810.54    15799.03    356.55 o 
   4   4   2   238280.41   240345.11   1849.86 o 
   6   4   2      965.56      836.98    115.31 o 
   8   4   2     5610.59     5743.43    273.07 o 
  10   4   2   107800.92   109112.73   1300.05 o 
  12   4   2     9037.65     8735.03    388.46 o 
  14   4   2     5025.92     4567.16    260.54 o 
  16   4   2     1542.90     1414.53    214.02 o 
  18   4   2     3790.21     2969.31    313.59 o 
  20   4   2    22531.97    22014.43    825.15 o 
  22   4   2     1329.27     1126.35    277.69 o 
  24   4   2      243.25      -41.46    299.28 o 
  26   4   2        5.56      -97.75    313.65 o 
  28   4   2      229.18     1026.06    446.02 o 
  30   4   2      112.62      250.75    681.39 o 
 -29   5   2     2104.09     1941.57    558.38 o 
 -27   5   2    12569.09    12556.39   1156.96 o 
 -25   5   2       99.26      147.65    636.39 o 
 -23   5   2     4775.88     4372.55    715.23 o 
 -21   5   2     6642.16     5915.89    884.72 o 
 -19   5   2     9307.97     8258.67    997.71 o 
 -17   5   2    86585.02    87901.95   2024.98 o 
 -15   5   2     7117.98     7175.08    562.60 o 
 -13   5   2     2245.90     2222.77    231.04 o 
 -11   5   2      255.00       44.47    225.06 o 
  -9   5   2    10365.81    10421.15    606.96 o 
  -7   5   2    73386.76    73793.35   1434.91 o 
  -5   5   2    24052.58    24786.53    711.63 o 
  -3   5   2    78878.62    77638.80    984.57 o 
  -1   5   2    15815.70    16484.77    489.03 o 
   1   5   2     6234.45     6779.79    279.96 o 
   3   5   2    10332.14    10142.29    405.82 o 
   5   5   2    48054.43    48596.64    775.69 o 
   7   5   2   118120.27   116600.13   1388.32 o 
   9   5   2     1644.83     1492.52    199.68 o 
  11   5   2     9626.53     9120.95    372.72 o 
  13   5   2   129420.16   123909.85   1452.32 o 
  15   5   2    14622.65    14044.78    458.69 o 
  17   5   2     5284.63     4558.52    343.10 o 
  19   5   2     2444.01     2196.95    299.72 o 
  21   5   2     4454.85     4647.32    415.76 o 
  23   5   2    32262.57    30794.25   1183.90 o 
  25   5   2     1421.91     1282.44    636.77 o 
  27   5   2     3889.04     3354.39    597.55 o 
  29   5   2      343.42      461.44    491.55 o 
 -30   6   2     8991.00     8500.16   1082.12 o 
 -28   6   2     5482.93     4046.54    822.65 o 
 -26   6   2     1987.81     1433.21    470.44 o 
 -24   6   2      661.39      778.61    617.06 o 
 -22   6   2      743.33      850.72    488.27 o 
 -20   6   2    32136.12    32470.46   2024.05 o 
 -18   6   2    27208.92    27716.66   1753.74 o 
 -16   6   2     4867.30     5763.60    753.99 o 
 -14   6   2    28306.01    27508.77   1336.45 o 
 -12   6   2    16377.16    16726.79    874.21 o 
 -10   6   2    12750.05    12431.14    709.69 o 
  -8   6   2    29086.09    30338.90   2930.53 o 
  -6   6   2     3600.30     3678.04    363.90 o 
  -4   6   2    12290.82    12471.23    421.99 o 
  -2   6   2       64.33      117.29    149.95 o 
   0   6   2   172350.47   179366.83   1764.56 o 
   2   6   2    12345.05    11530.67    312.04 o 
   4   6   2     3985.63     4095.09    295.15 o 
   6   6   2    28422.07    29143.24    774.78 o 
   8   6   2    10492.27    11292.24    478.62 o 
  10   6   2    67180.44    63674.51   1193.79 o 
  12   6   2    25441.16    24665.06    731.61 o 
  14   6   2     3040.02     2893.08    250.72 o 
  16   6   2    48407.22    47453.29   1060.24 o 
  18   6   2      919.94      840.03    187.33 o 
  20   6   2    15778.51    14841.90    968.30 o 
  22   6   2      120.13     -235.16    389.73 o 
  24   6   2    14042.59    14487.94   1041.88 o 
  26   6   2     4519.63     4684.36    614.26 o 
  28   6   2     1481.30     1303.71    871.33 o 
  30   6   2     1586.92       36.77    584.68 o 
 -29   7   2      398.71      434.39    532.18 o 
 -27   7   2     1024.28      813.14    431.63 o 
 -25   7   2       75.27      448.31    302.07 o 
 -23   7   2     5480.29     4514.19   1310.14 o 
 -21   7   2      343.48      748.56    538.11 o 
 -19   7   2      612.21     1061.77    444.96 o 
 -17   7   2    29688.31    28506.71   2981.77 o 
 -15   7   2     1287.51     1165.13    473.63 o 
 -13   7   2     2580.76     2647.39    410.23 o 
 -11   7   2     6736.75     6420.19    551.70 o 
  -9   7   2     4573.83     3752.08    369.42 o 
  -7   7   2     9743.09     9305.41    380.29 o 
  -5   7   2     7584.81     6581.05    388.12 o 
  -3   7   2    14559.94    16303.36    663.45 o 
  -1   7   2    32014.56    32448.97    819.21 o 
   1   7   2    23727.97    24452.21    561.40 o 
   3   7   2    27426.12    28194.04    683.88 o 
   5   7   2     1982.73     2350.87    246.27 o 
   7   7   2     7363.13     7548.83    435.99 o 
   9   7   2       10.21        4.91    155.19 o 
  11   7   2     1013.66      740.49    192.87 o 
  13   7   2   106458.13   103918.64   1709.22 o 
  15   7   2     6462.73     5442.77    596.80 o 
  17   7   2      489.95      628.75    271.35 o 
  19   7   2     9327.10     9189.34    738.84 o 
  21   7   2     1987.25     1123.84    351.64 o 
  23   7   2    12064.87    12224.43    997.31 o 
  25   7   2     5605.16     4972.61    785.09 o 
  27   7   2     2182.96     2387.20    605.26 o 
  29   7   2     9385.83     9019.80   1041.11 o 
 -28   8   2       18.82    -1192.98    795.32 o 
 -26   8   2      174.63      695.98    483.92 o 
 -24   8   2      277.63     -384.04    385.70 o 
 -22   8   2      307.04      701.44    449.28 o 
 -20   8   2      628.05      216.31    427.03 o 
 -18   8   2     3831.11     3469.03    730.37 o 
 -16   8   2    17486.08    19049.95   1409.23 o 
 -14   8   2     7437.35     7350.52    679.79 o 
 -12   8   2    14559.61    14826.28    762.75 o 
 -10   8   2      223.22      363.50    243.07 o 
  -8   8   2    23014.60    22770.96   1644.61 o 
  -6   8   2     9433.27     9501.82    664.56 o 
  -4   8   2    13126.42    11206.33    602.63 o 
  -2   8   2    28224.19    29951.26    789.62 o 
   0   8   2     1094.66      807.25    122.28 o 
   2   8   2    93501.92    93128.25   1084.58 o 
   4   8   2    10974.60    10677.99    467.21 o 
   6   8   2       87.93      431.58    176.06 o 
   8   8   2    14878.25    16175.83    678.02 o 
  10   8   2     9748.02     9350.19    548.51 o 
  12   8   2    72952.83    74143.49   1449.00 o 
  14   8   2     3782.86     4639.79    488.52 o 
  16   8   2      157.09      -57.51    312.40 o 
  18   8   2      491.94      320.69    326.30 o 
  20   8   2      551.36      483.58    381.48 o 
  22   8   2     5185.34     4282.47    742.46 o 
  24   8   2     4765.01     4178.65   1113.16 o 
  26   8   2     4273.01     4037.22    949.28 o 
  28   8   2      525.23      399.10    523.60 o 
 -25   9   2       80.96      580.13    525.46 o 
 -23   9   2     2212.18      947.77    592.63 o 
 -21   9   2      780.40      446.53    435.78 o 
 -19   9   2     5766.26     5199.64    694.22 o 
 -17   9   2      106.29     -200.38    367.69 o 
 -15   9   2     1929.29     1509.33    294.60 o 
 -13   9   2    28882.30    28447.47    988.03 o 
 -11   9   2     2317.80     2436.77    415.95 o 
  -9   9   2    28382.61    27909.47   1602.34 o 
  -7   9   2    26192.06    25306.49    857.95 o 
  -5   9   2      209.49      313.68    165.98 o 
  -3   9   2    40884.04    40849.23    927.26 o 
  -1   9   2    93690.88    91039.77   1313.80 o 
   1   9   2    14861.85    14363.15    466.78 o 
   3   9   2     1026.66     1120.49    202.63 o 
   5   9   2    52495.95    52913.03   1028.28 o 
   7   9   2     1619.33     1708.54    272.81 o 
   9   9   2   119816.18   122647.30   1965.88 o 
  11   9   2     1760.81     1712.40    335.11 o 
  13   9   2     2066.84     1938.72    408.88 o 
  15   9   2    19507.65    20061.88   1153.50 o 
  17   9   2      924.25      745.16    410.66 o 
  19   9   2     6048.73     6445.04    666.47 o 
  21   9   2     2224.96     1588.09    655.20 o 
  23   9   2     1167.62      321.22    372.75 o 
  25   9   2     2085.94     3689.95    783.94 o 
 -24  10   2        0.37     -495.25    614.12 o 
 -22  10   2      469.61     1105.48    733.26 o 
 -20  10   2      928.59      725.35    478.93 o 
 -18  10   2     8337.99     7845.08    731.98 o 
 -16  10   2    12987.65    14503.04    784.75 o 
 -14  10   2    28354.83    28861.45   1262.47 o 
 -12  10   2      706.43      792.90    266.83 o 
 -10  10   2     1861.49     1552.63    299.24 o 
  -8  10   2     3956.06     3964.72    397.08 o 
  -6  10   2    28419.63    28547.78    859.40 o 
  -4  10   2    58043.58    59342.86   1190.00 o 
  -2  10   2     1001.14      692.69    186.16 o 
   0  10   2    15220.10    15202.96    639.79 o 
   2  10   2     7318.36     6814.15    531.59 o 
   4  10   2       90.55       90.24    174.11 o 
   6  10   2    79072.54    79166.45   1334.31 o 
   8  10   2    21479.30    22086.22    808.06 o 
  10  10   2    34732.79    36359.41   1262.48 o 
  12  10   2    13131.90    12675.48    785.53 o 
  14  10   2     6511.91     7314.47    756.52 o 
  16  10   2     2427.75     2017.94    680.38 o 
  18  10   2     1581.62     1563.73    441.14 o 
  20  10   2     4433.77     4204.41    608.55 o 
  22  10   2     1369.02      874.07    644.02 o 
  24  10   2     4891.09     3969.13    815.68 o 
 -23  11   2       37.48     -286.77    479.00 o 
 -21  11   2     7490.32     7653.83    882.68 o 
 -19  11   2     1409.56     1034.01    448.34 o 
 -17  11   2     8000.62     8622.36    911.46 o 
 -15  11   2    15118.02    14488.30    894.09 o 
 -13  11   2     3993.64     4591.26    726.93 o 
 -11  11   2        6.93      577.33    286.05 o 
  -9  11   2      324.49      415.53    231.53 o 
  -7  11   2      142.96     -243.27    216.86 o 
  -5  11   2     5542.28     5450.75    477.38 o 
  -3  11   2      570.98      727.19    288.05 o 
  -1  11   2    27471.79    27581.35    979.38 o 
   1  11   2     5080.21     5235.94    416.40 o 
   3  11   2       28.29     -340.62    227.08 o 
   5  11   2      122.54      -40.02    200.07 o 
   7  11   2      135.44       39.78    183.26 o 
   9  11   2    16153.61    15731.25    733.59 o 
  11  11   2    35888.07    37256.36   1224.24 o 
  13  11   2     2183.90     1648.91    448.74 o 
  15  11   2     3742.59     2723.89    538.70 o 
  17  11   2     2359.82     2458.90    452.45 o 
  19  11   2     1493.85     1524.19    712.14 o 
  21  11   2    10130.61     9663.98    886.49 o 
  23  11   2      675.21     1616.40    569.85 o 
 -20  12   2     1942.61     1224.07    510.92 o 
 -18  12   2     5820.20     5187.46   1129.59 o 
 -16  12   2      592.14      548.50    466.55 o 
 -14  12   2     2620.31     2732.06    919.26 o 
 -12  12   2     9719.48     8963.25    666.46 o 
 -10  12   2     3057.34     2682.45    613.09 o 
  -8  12   2      365.53      686.12    542.46 o 
  -6  12   2      403.76      197.31    313.31 o 
  -4  12   2      937.97     1168.60    391.35 o 
  -2  12   2      394.63      379.82    300.62 o 
   0  12   2     1533.97      882.86    341.07 o 
   2  12   2     3072.17     2777.50    492.37 o 
   4  12   2       28.73      267.24    299.77 o 
   6  12   2       34.38      122.28    273.27 o 
   8  12   2     8957.45     7675.87    616.99 o 
  10  12   2      931.28      930.53    319.89 o 
  12  12   2     5036.45     4886.15    564.00 o 
  14  12   2     8387.81     9855.05   1177.39 o 
  16  12   2     4853.05     4582.85    679.40 o 
  18  12   2     7320.68     8965.82    829.51 o 
  20  12   2      747.48      497.37    397.83 o 
 -17  13   2      527.67     1474.07    705.75 o 
 -15  13   2     1800.56     3351.20    825.09 o 
 -13  13   2     5661.34     6099.66    716.35 o 
 -11  13   2     7285.40     5766.98    762.67 o 
  -9  13   2     9102.86     8719.14    917.22 o 
  -7  13   2      318.06       66.80    571.26 o 
  -5  13   2     1574.43     2353.27    499.72 o 
  -3  13   2     7641.11     6909.76    762.85 o 
  -1  13   2     1565.10     1040.90    356.32 o 
   1  13   2     8001.09     8899.27    914.96 o 
   3  13   2     4300.14     4839.11    532.52 o 
   5  13   2    13081.29    13678.41    837.86 o 
   7  13   2     1843.01     1551.47    351.33 o 
   9  13   2       30.60      537.94    327.08 o 
  11  13   2     2989.22     2736.87    632.43 o 
  13  13   2     1024.65     1552.92    536.86 o 
  15  13   2    10153.79     9453.34    980.14 o 
  17  13   2      195.15      489.32    641.00 o 
 -14  14   2     4149.63     3590.75   1507.97 o 
 -12  14   2     3069.98     3686.72    938.31 o 
 -10  14   2     1047.35     1242.38    661.58 o 
  -8  14   2     4820.64     6255.07   1268.84 o 
  -6  14   2    12978.06    12507.13   1140.61 o 
  -4  14   2     3271.96     2855.85    607.54 o 
  -2  14   2      418.07      799.77    496.03 o 
   0  14   2     3834.70     3368.72    659.86 o 
   2  14   2     7499.60     7165.15    877.45 o 
   4  14   2     8436.04     8124.25    812.87 o 
   6  14   2      261.30       13.20    375.12 o 
   8  14   2     1690.55     1657.51    456.67 o 
  10  14   2     5819.88     5842.55   1005.99 o 
  12  14   2      423.51      168.78    582.99 o 
  14  14   2     8509.11     9097.63   1766.62 o 
  -9  15   2     1322.26      846.14    585.87 o 
  -7  15   2     6173.62     6288.27   1172.23 o 
  -5  15   2      915.34     1519.99    575.58 o 
  -3  15   2    13319.33    14970.64   1135.36 o 
  -1  15   2     4972.26     5753.40   1200.80 o 
   1  15   2     3969.56     4293.54    758.55 o 
   3  15   2       31.96      242.47    533.02 o 
   5  15   2      407.02      939.51    539.56 o 
   7  15   2    19800.38    19252.09   1249.34 o 
   9  15   2      581.69      434.16    594.79 o 
 -31   1   3     1146.25      148.34    555.12 o 
 -29   1   3     3451.35     3317.63    889.38 o 
 -27   1   3       94.77     -459.48    569.07 o 
 -25   1   3     3345.20     4109.70   3235.54 o 
 -23   1   3     6859.95     7312.27   1081.72 o 
 -21   1   3       17.35      -86.28    335.10 o 
 -19   1   3    48160.75    48047.11   1311.90 o 
 -17   1   3      959.49      627.39    125.02 o 
 -15   1   3     1492.15     1298.22    285.48 o 
 -13   1   3     6169.07     6254.22    361.76 o 
 -11   1   3    10897.34    10803.59    450.01 o 
  -9   1   3   141990.64   142688.45   1844.44 o 
  -7   1   3    37498.75    39680.38    670.75 o 
  -5   1   3      122.67       27.94     86.28 o 
  -3   1   3      739.53      678.27     97.24 o 
  -1   1   3     4126.29     4591.08    168.30 o 
   1   1   3    20107.17    22002.58    274.68 o 
   3   1   3    56302.49    57831.53    593.81 o 
   5   1   3   123262.55   121957.33   1136.98 o 
   7   1   3     7061.17     7209.11    313.27 o 
   9   1   3     7928.20     7936.48    330.19 o 
  11   1   3    17871.30    17224.43    575.56 o 
  13   1   3    65289.17    62096.80   1177.01 o 
  15   1   3    17329.21    16112.96    749.46 o 
  17   1   3     5892.00     6186.70    450.74 o 
  19   1   3      589.94      776.33    215.58 o 
  21   1   3     5534.44     6031.52    494.06 o 
  23   1   3    17616.63    18230.74    910.20 o 
  25   1   3     1362.94     1135.81    504.00 o 
  27   1   3      936.27      984.22    543.79 o 
  29   1   3        8.21      721.30    493.24 o 
  31   1   3      963.09      651.65    661.42 o 
 -32   2   3      651.16     -127.57    509.64 o 
 -30   2   3       45.66     -254.92    684.71 o 
 -28   2   3     1288.12      987.60    591.62 o 
 -26   2   3    14727.38    13538.75   1522.53 o 
 -24   2   3     1933.82     2312.57    736.25 o 
 -22   2   3     2110.72     2103.18    621.10 o 
 -20   2   3        3.54       19.80    237.18 o 
 -18   2   3     3090.50     3331.28    529.16 o 
 -16   2   3   102485.55   103546.13   2187.44 o 
 -14   2   3     3396.04     3651.31    429.32 o 
 -12   2   3    61447.52    62444.77   1074.60 o 
 -10   2   3      103.67       71.25     53.62 o 
  -8   2   3      352.82      236.81     80.88 o 
  -6   2   3   241025.80   244142.52   3039.44 o 
  -4   2   3   119751.91   120810.09   1501.91 o 
  -2   2   3    14060.05    14176.20    370.72 o 
   0   2   3    20794.02    23030.82    427.15 o 
   2   2   3    50107.56    48519.06    704.20 o 
   4   2   3    50785.40    53860.41    573.05 o 
   6   2   3    22551.12    22946.81    487.01 o 
   8   2   3    19139.51    20562.15    499.28 o 
  10   2   3    59500.46    60131.54    924.61 o 
  12   2   3    99680.05   104630.48   1204.00 o 
  14   2   3    20141.15    21001.84    803.73 o 
  16   2   3    25920.02    25296.76    841.59 o 
  18   2   3     1351.20      827.90    261.89 o 
  20   2   3    17611.89    18132.67    822.77 o 
  22   2   3    13243.61    12276.26    723.85 o 
  24   2   3      132.99        1.36    266.80 o 
  26   2   3    13040.12    13665.30    857.78 o 
  28   2   3      105.14      498.63    353.96 o 
  30   2   3     2118.58      910.70    648.30 o 
  32   2   3      403.28     1014.51    644.52 o 
 -31   3   3      502.60      281.47    522.66 o 
 -29   3   3       74.09      901.89   1354.24 o 
 -27   3   3      772.75      647.41    676.17 o 
 -25   3   3      426.20      901.46    548.15 o 
 -23   3   3     8822.77     9813.73    911.57 o 
 -21   3   3     7934.12     8746.33    693.08 o 
 -19   3   3     7421.89     7902.74    616.27 o 
 -17   3   3      155.13      368.95    246.61 o 
 -15   3   3    37039.58    38966.69   1380.55 o 
 -13   3   3    92101.27    91908.39   2641.65 o 
 -11   3   3     1578.43     1215.87    140.46 o 
  -9   3   3    15153.90    15606.12    699.22 o 
  -7   3   3    10146.22    10176.07    698.85 o 
  -5   3   3   110369.37   108482.44   1986.86 o 
  -3   3   3    31174.04    32972.72    498.91 o 
  -1   3   3    34293.52    35004.71    572.09 o 
   1   3   3    97659.25   100175.95   1031.33 o 
   3   3   3      121.78       -4.56    100.82 o 
   5   3   3    88168.77    88393.74   1208.62 o 
   7   3   3     3492.75     3404.22    260.01 o 
   9   3   3   170765.20   168559.63   1565.54 o 
  11   3   3      360.99      417.79    108.86 o 
  13   3   3      148.50      173.61     92.65 o 
  15   3   3     4516.11     4487.16    339.83 o 
  17   3   3    23407.93    22232.49    755.16 o 
  19   3   3    36253.80    36640.79   1028.70 o 
  21   3   3      107.94     -269.95    245.65 o 
  23   3   3     3357.82     3517.83    431.42 o 
  25   3   3     1402.63     1592.18    347.89 o 
  27   3   3     3848.01     4041.68    553.53 o 
  29   3   3      384.59      -34.55    406.09 o 
  31   3   3      607.40      656.20    778.11 o 
 -30   4   3       75.29     1267.38    951.61 o 
 -28   4   3     7504.04     8092.27   1260.84 o 
 -26   4   3      468.71      392.29   1156.60 o 
 -24   4   3     1533.02     1746.79    473.66 o 
 -22   4   3    12849.70    14073.19    892.23 o 
 -20   4   3     2064.15     2220.31    442.27 o 
 -18   4   3    62925.35    61513.35   1936.37 o 
 -16   4   3     3705.72     3654.19    412.08 o 
 -14   4   3      142.39      146.40    143.36 o 
 -12   4   3    26318.58    25985.15    698.75 o 
 -10   4   3    51629.21    51092.60   1805.28 o 
  -8   4   3   163529.64   164779.06   3377.07 o 
  -6   4   3    26248.11    26136.00    594.89 o 
  -4   4   3     5951.76     5379.83    372.24 o 
  -2   4   3     1921.24     2043.32    139.77 o 
   0   4   3    94679.90    93443.97    916.41 o 
   2   4   3      444.39      388.61     77.84 o 
   4   4   3   280543.47   283947.66   2622.22 o 
   6   4   3      383.20      273.31     94.53 o 
   8   4   3    14181.76    14064.64    577.04 o 
  10   4   3   112423.62   117289.68   1751.01 o 
  12   4   3    45939.63    45372.26    903.63 o 
  14   4   3   176404.45   172794.28   1918.03 o 
  16   4   3    19554.87    19516.16    507.50 o 
  18   4   3    11540.75    10996.24    560.45 o 
  20   4   3      333.80        1.72    227.13 o 
  22   4   3    41951.88    40485.02   1181.34 o 
  24   4   3    31927.95    31412.21   1234.91 o 
  26   4   3    12373.48    13080.71    840.95 o 
  28   4   3      648.28     -308.19    463.74 o 
  30   4   3     1562.80      807.25    507.22 o 
 -29   5   3     1838.10     1430.36    644.06 o 
 -27   5   3     1192.94     1429.13   2015.50 o 
 -25   5   3       15.35     -404.57    492.87 o 
 -23   5   3      840.28     1094.34    412.80 o 
 -21   5   3    13469.06    16383.97   1126.10 o 
 -19   5   3     8242.94     8893.70   1081.05 o 
 -17   5   3     1208.81     1583.47    695.42 o 
 -15   5   3     1877.35     1125.52    462.91 o 
 -13   5   3     4840.90     4769.31    368.11 o 
 -11   5   3    37796.98    36223.48   1585.50 o 
  -9   5   3    84276.26    80721.17   1681.38 o 
  -7   5   3     1666.85     1982.72    274.46 o 
  -5   5   3    96765.98   101278.69   1366.68 o 
  -3   5   3      740.11      757.52    148.82 o 
  -1   5   3      535.24      571.17    199.34 o 
   1   5   3    46608.25    47033.53    751.76 o 
   3   5   3    87446.97    92050.18    954.94 o 
   5   5   3    29243.98    30479.00    634.34 o 
   7   5   3    89397.02    93706.36   1143.89 o 
   9   5   3    19804.04    19635.82    593.38 o 
  11   5   3    38268.92    40122.55    989.00 o 
  13   5   3    24894.15    23802.78    657.12 o 
  15   5   3        6.14       96.72    112.80 o 
  17   5   3     5124.49     5086.01    354.04 o 
  19   5   3      964.20      632.57    185.05 o 
  21   5   3     1810.49     1174.91    247.38 o 
  23   5   3    16964.76    16101.41    864.08 o 
  25   5   3     3531.72     4011.70    568.41 o 
  27   5   3     4668.42     4284.29    633.25 o 
  29   5   3     1066.36      304.75    473.10 o 
 -30   6   3      683.20      521.98    529.17 o 
 -28   6   3       49.58      497.18    609.41 o 
 -26   6   3      163.16      -61.87    454.55 o 
 -24   6   3       12.86      159.74    377.76 o 
 -22   6   3       67.05      621.50    426.65 o 
 -20   6   3     7526.94     8900.02   1102.68 o 
 -18   6   3      212.82       41.07    529.50 o 
 -16   6   3     3949.83     3351.49    578.30 o 
 -14   6   3       66.54     -556.29    370.86 o 
 -12   6   3    18396.10    18534.84   1246.88 o 
 -10   6   3    14347.62    15456.16    776.33 o 
  -8   6   3       37.26      -92.28    187.45 o 
  -6   6   3      900.01     1152.93    195.06 o 
  -4   6   3     2610.40     2787.15    300.91 o 
  -2   6   3       48.29      242.44    127.78 o 
   0   6   3      120.58      338.88    138.38 o 
   2   6   3      527.70      467.42    177.71 o 
   4   6   3     2209.52     1993.76    199.23 o 
   6   6   3     8693.01     9795.21    457.55 o 
   8   6   3     9753.15    10108.36    423.11 o 
  10   6   3     1878.99     1880.73    218.29 o 
  12   6   3     1015.92     1066.18    191.13 o 
  14   6   3     6585.49     6786.69    453.16 o 
  16   6   3       61.02      121.68    170.78 o 
  18   6   3     9213.80     8604.57    478.25 o 
  20   6   3       48.13      390.91    238.35 o 
  22   6   3     1541.40     1482.75    377.00 o 
  24   6   3     1603.62     1673.02    451.91 o 
  26   6   3      328.55      234.86    423.64 o 
  28   6   3     1225.45     1973.62    751.79 o 
 -29   7   3     3598.27     3788.29    798.76 o 
 -27   7   3       34.26      666.16    481.94 o 
 -25   7   3     1297.81     1784.04    567.70 o 
 -23   7   3        2.68      -71.99    432.30 o 
 -21   7   3     6010.81     6047.00    982.91 o 
 -19   7   3     1876.63     1883.72    498.63 o 
 -17   7   3    19014.85    18320.49   1414.58 o 
 -15   7   3     6063.91     4520.46    744.22 o 
 -13   7   3      803.64       84.60    287.74 o 
 -11   7   3     6599.81     6018.22    542.14 o 
  -9   7   3      496.47      345.22    204.45 o 
  -7   7   3    46901.44    48794.16   1137.56 o 
  -5   7   3    19414.81    20244.68    838.27 o 
  -3   7   3     1315.85     1270.40    219.47 o 
  -1   7   3     3947.65     3847.70    326.57 o 
   1   7   3    48686.23    50544.10   1221.05 o 
   3   7   3    19122.04    18524.50    389.85 o 
   5   7   3      364.32      312.73    158.74 o 
   7   7   3    19541.53    19620.39    696.56 o 
   9   7   3       47.30      132.76    146.74 o 
  11   7   3    62142.88    62082.62   1254.78 o 
  13   7   3      726.88      730.42    241.24 o 
  15   7   3     8078.69     7887.01    588.16 o 
  17   7   3      366.32      164.56    226.64 o 
  19   7   3       16.54      213.85    270.35 o 
  21   7   3    24987.86    23863.62   1255.26 o 
  23   7   3      663.42        6.86    446.00 o 
  25   7   3      938.48     1226.34    638.73 o 
  27   7   3      612.94     1209.66    694.61 o 
 -28   8   3      672.93     1283.40    647.95 o 
 -26   8   3       13.66      438.61    486.73 o 
 -24   8   3     4547.03     4260.18    614.69 o 
 -22   8   3     4412.38     4184.35    881.59 o 
 -20   8   3       93.05      122.23   1932.54 o 
 -18   8   3     2899.75     1945.57    569.30 o 
 -16   8   3    10742.55    10993.26   1700.73 o 
 -14   8   3    58710.51    58578.12   2348.70 o 
 -12   8   3       13.57      126.84    237.54 o 
 -10   8   3     1187.71     1074.90    284.61 o 
  -8   8   3     2228.34     2194.12    354.74 o 
  -6   8   3     2012.57     1806.80    291.47 o 
  -4   8   3    40069.92    37939.13   1065.62 o 
  -2   8   3     2919.46     2491.16    304.16 o 
   0   8   3     2524.88     2661.40    260.38 o 
   2   8   3      113.65       85.47     96.31 o 
   4   8   3     1115.00     1177.01    168.54 o 
   6   8   3     8848.39     9332.30    498.69 o 
   8   8   3    61526.03    63356.05   1337.67 o 
  10   8   3     8932.72     8759.78    485.68 o 
  12   8   3    19473.30    19386.51    757.17 o 
  14   8   3    18339.52    19738.80    917.11 o 
  16   8   3     1854.74     1673.60    324.36 o 
  18   8   3     9678.92     8022.31    674.06 o 
  20   8   3     2974.91     3141.53    573.26 o 
  22   8   3     1101.43      764.84    458.96 o 
  24   8   3     3602.45     2801.00    679.55 o 
  26   8   3      268.00     -252.73    479.68 o 
 -25   9   3      187.43      -13.50    477.95 o 
 -23   9   3      150.43      193.95    339.18 o 
 -21   9   3       91.43     -214.48    450.03 o 
 -19   9   3     8371.36     9874.11   1188.32 o 
 -17   9   3     2043.64      979.46    441.85 o 
 -15   9   3     2709.72     2064.51    488.08 o 
 -13   9   3      623.52      801.99    359.24 o 
 -11   9   3    18658.83    19090.33    873.39 o 
  -9   9   3    15543.88    17018.52    909.69 o 
  -7   9   3       16.88     -228.68    269.00 o 
  -5   9   3      762.45      639.74    196.37 o 
  -3   9   3      775.16     1111.80    229.01 o 
  -1   9   3     5204.31     6103.47    362.00 o 
   1   9   3     2939.59     2659.62    201.91 o 
   3   9   3     9705.33     9938.65    500.25 o 
   5   9   3    33359.78    33503.45    817.41 o 
   7   9   3      601.42      387.94    197.98 o 
   9   9   3    14731.48    16777.72    740.52 o 
  11   9   3       56.01      -38.37    247.22 o 
  13   9   3    22417.42    22723.28   1442.73 o 
  15   9   3     3975.43     4299.24    601.17 o 
  17   9   3      239.83      -43.25    376.93 o 
  19   9   3     1183.52     1161.32    389.90 o 
  21   9   3     5753.44     6070.68    670.49 o 
  23   9   3     9377.41     9228.20    878.91 o 
  25   9   3      943.93     1038.93    423.32 o 
 -24  10   3       62.84      862.76    800.83 o 
 -22  10   3     2077.25     1751.30    479.97 o 
 -20  10   3      336.28      487.67    483.03 o 
 -18  10   3     1155.24      574.26    425.91 o 
 -16  10   3    13576.48    13583.75    884.70 o 
 -14  10   3     1832.22     1840.10    318.46 o 
 -12  10   3      539.74      827.59    250.86 o 
 -10  10   3     1125.29      975.90    241.56 o 
  -8  10   3     2990.27     3350.53    383.70 o 
  -6  10   3    15348.83    14762.00    630.79 o 
  -4  10   3     7276.99     7065.33    431.53 o 
  -2  10   3     1143.27     1015.56    178.83 o 
   0  10   3    13871.27    13268.23    604.56 o 
   2  10   3     4006.57     3965.03    354.47 o 
   4  10   3      539.48      362.09    196.80 o 
   6  10   3     2355.29     2353.85    272.95 o 
   8  10   3     7552.69     6925.03    473.69 o 
  10  10   3     1333.85     1446.80    297.91 o 
  12  10   3      224.07     -197.22    269.31 o 
  14  10   3      488.37      923.52    420.43 o 
  16  10   3     1484.07      494.88    398.12 o 
  18  10   3       44.76       22.30    366.66 o 
  20  10   3     2650.90     1958.36    427.65 o 
  22  10   3      752.65     1256.75    449.97 o 
  24  10   3      385.52      414.44    446.47 o 
 -23  11   3     2586.63     2470.59    538.27 o 
 -21  11   3      990.01     -253.39    478.01 o 
 -19  11   3       38.47     -674.20    449.47 o 
 -17  11   3     4508.85     5206.08    684.90 o 
 -15  11   3     4643.26     4158.15    701.60 o 
 -13  11   3     7626.71     7348.46    750.17 o 
 -11  11   3     9012.59     8541.95   1096.60 o 
  -9  11   3      788.68     1103.81    329.81 o 
  -7  11   3      920.28      215.85    244.80 o 
  -5  11   3     1721.31     1460.61    423.96 o 
  -3  11   3     3345.79     3521.50    499.25 o 
  -1  11   3    12132.89    11971.72    800.12 o 
   1  11   3      387.37      140.73    248.15 o 
   3  11   3      269.98      157.70    286.85 o 
   5  11   3    10100.84    10269.57    583.00 o 
   7  11   3      137.58      290.18    210.25 o 
   9  11   3    29653.66    28707.71    892.30 o 
  11  11   3     1823.44     1435.20    350.33 o 
  13  11   3      976.67     1063.29    416.07 o 
  15  11   3     2088.15     2425.78    494.23 o 
  17  11   3      893.82      901.97    597.93 o 
  19  11   3     2088.04     2431.95    526.14 o 
  21  11   3     4747.92     5058.00    685.48 o 
  23  11   3      233.74      400.49    497.15 o 
 -20  12   3       88.14      816.20    484.81 o 
 -18  12   3     1208.28     1744.39    584.91 o 
 -16  12   3     3232.54     4143.96    640.50 o 
 -14  12   3     9658.69     9494.74   1153.23 o 
 -12  12   3     3208.53     2986.02    482.18 o 
 -10  12   3       12.72      299.01    352.66 o 
  -8  12   3       10.91     -113.63    292.91 o 
  -6  12   3      924.74     1000.16    375.23 o 
  -4  12   3    12790.52    12068.24    860.90 o 
  -2  12   3       13.85      521.14    349.97 o 
   0  12   3     9934.48    11138.68    745.29 o 
   2  12   3       41.16     -116.08    288.09 o 
   4  12   3     2464.00     2275.21    530.58 o 
   6  12   3     6123.39     7111.27    602.07 o 
   8  12   3     9548.94    11100.68    733.62 o 
  10  12   3    15664.26    15489.98    832.86 o 
  12  12   3     1239.89      407.50    369.80 o 
  14  12   3     3167.06     4239.81    585.79 o 
  16  12   3     7634.69     7790.47    893.02 o 
  18  12   3     7118.06     6276.29    708.16 o 
  20  12   3      785.36     1026.68    411.16 o 
 -17  13   3      757.97      754.42    592.86 o 
 -15  13   3     8466.54     7016.54   1109.51 o 
 -13  13   3      142.71      121.96    575.14 o 
 -11  13   3      266.55      264.00    498.74 o 
  -9  13   3     5708.67     5612.28    799.04 o 
  -7  13   3       38.68      259.85    390.01 o 
  -5  13   3     2182.39     2038.87    485.73 o 
  -3  13   3      149.22      283.68    522.24 o 
  -1  13   3      316.52      307.19    348.78 o 
   1  13   3    12521.62    11871.08   1430.61 o 
   3  13   3     4850.77     5428.93    570.57 o 
   5  13   3      286.02      648.39    347.19 o 
   7  13   3       62.14     -121.38    297.08 o 
   9  13   3     5828.11     6656.79    623.68 o 
  11  13   3        4.87      278.49    506.04 o 
  13  13   3    14404.88    16195.68   1231.03 o 
  15  13   3       78.92     -574.93    478.64 o 
  17  13   3      472.42      833.02    410.83 o 
 -14  14   3       75.25      -46.73    535.40 o 
 -12  14   3     5425.16     7213.23    949.62 o 
 -10  14   3     1373.02     1556.04    437.56 o 
  -8  14   3     1006.09      -75.88    531.81 o 
  -6  14   3     1002.23     1328.54    428.62 o 
  -4  14   3     3462.23     3198.89    492.17 o 
  -2  14   3    10462.47    10334.52    777.16 o 
   0  14   3      141.17     -390.54    374.74 o 
   2  14   3      869.49      835.18    425.29 o 
   4  14   3     2069.06     1447.63    436.72 o 
   6  14   3     5604.14     5935.84    742.28 o 
   8  14   3     3489.44     3028.85    537.26 o 
  10  14   3      411.40      301.80    579.11 o 
  12  14   3     4471.71     5006.06    978.86 o 
  14  14   3     2297.20     2794.48    791.32 o 
  -9  15   3      109.98     1309.55    965.83 o 
  -7  15   3      922.64     1071.87    563.90 o 
  -5  15   3     2286.15     2255.72    540.34 o 
  -3  15   3      492.88      953.48    482.40 o 
  -1  15   3      112.08     -106.54    393.91 o 
   1  15   3      103.80     -261.48    830.97 o 
   3  15   3      103.95      -34.96    514.35 o 
   5  15   3     1245.10     1224.73    456.65 o 
   7  15   3       13.61      662.59    500.19 o 
   9  15   3      109.67      575.43    534.34 o 
 -32   0   4      309.58    -2122.87   1415.24 o 
 -30   0   4     6676.41     9911.59   2196.07 o 
 -28   0   4     4197.64     3137.94   1088.27 o 
 -26   0   4     8457.38     8076.65   1644.61 o 
 -24   0   4     2014.66     2571.84    927.23 o 
 -22   0   4     2543.97     2132.63    956.51 o 
 -20   0   4    62840.37    67699.38   2305.90 o 
 -18   0   4    36191.89    38660.17   1193.76 o 
 -16   0   4      234.19      305.88    170.29 o 
 -14   0   4   127440.00   125952.98   2980.07 o 
 -12   0   4     4794.29     4336.10    341.19 o 
 -10   0   4   114486.18   114013.95   2222.53 o 
  -8   0   4    77569.16    77051.18   1792.84 o 
  -6   0   4   144533.05   144921.09   2418.16 o 
  -4   0   4  1015710.94   958557.38   6038.98 o 
  -2   0   4    37357.42    37598.54    811.61 o 
   0   0   4    60254.22    61656.14    898.32 o 
   2   0   4     8950.23     8116.78    580.74 o 
   4   0   4     6779.26     6725.26    413.02 o 
   6   0   4   471317.84   464843.91   3638.33 o 
   8   0   4    89180.15    92256.07   1809.58 o 
  10   0   4    50461.26    52500.60   1107.63 o 
  12   0   4     3653.84     3756.71    399.40 o 
  14   0   4    33554.73    31437.69   1348.58 o 
  16   0   4    40171.02    41322.68   1659.66 o 
  18   0   4    39342.37    38810.31   1730.55 o 
  20   0   4    17149.84    16682.15   1223.21 o 
  22   0   4     2977.22     2495.80    551.61 o 
  24   0   4     1551.52     1592.43    734.46 o 
  26   0   4      488.36      366.14    520.41 o 
  28   0   4     3928.42     5095.28   1151.72 o 
  30   0   4      675.01      812.64    900.39 o 
  32   0   4      967.13      859.49    710.18 o 
 -31   1   4      327.18       33.30    851.59 o 
 -29   1   4     1378.79      558.77    712.91 o 
 -27   1   4     2067.74     3315.45    824.08 o 
 -25   1   4     2369.08      851.48    705.18 o 
 -23   1   4     2052.38     2890.08    728.19 o 
 -21   1   4     4261.79     4988.02    691.43 o 
 -19   1   4      516.77      641.12    202.70 o 
 -17   1   4    93513.28    93241.21   1402.83 o 
 -15   1   4     1077.31      702.01    137.17 o 
 -13   1   4     1238.05      746.58    308.55 o 
 -11   1   4    16190.60    18122.24    639.58 o 
  -9   1   4     6588.49     6385.35    366.40 o 
  -7   1   4   275950.44   270655.47   2262.55 o 
  -5   1   4   152400.30   149646.48   1851.87 o 
  -3   1   4   126365.84   128274.18    832.08 o 
  -1   1   4   128070.41   131977.80    940.35 o 
   1   1   4     4079.94     4299.10    111.11 o 
   3   1   4   179960.39   186447.50    843.61 o 
   5   1   4   197964.86   203346.05   1996.20 o 
   7   1   4    14309.81    14453.38    459.79 o 
   9   1   4   149257.67   150983.89   1488.60 o 
  11   1   4    58548.73    61199.49   1022.82 o 
  13   1   4      492.61      191.35    163.19 o 
  15   1   4     6603.08     6565.49    455.15 o 
  17   1   4    12850.92    13441.60    641.39 o 
  19   1   4     4606.59     4684.52    407.39 o 
  21   1   4    30178.01    28334.68   1059.12 o 
  23   1   4    11368.45    11753.57    792.75 o 
  25   1   4     1902.19     1274.75    380.50 o 
  27   1   4       16.04      488.53    378.87 o 
  29   1   4     1347.66     1180.17    429.37 o 
  31   1   4     1663.25     2685.14    740.31 o 
 -32   2   4      824.32     3245.70   2481.56 o 
 -30   2   4      346.41      744.22    745.37 o 
 -28   2   4      202.79      631.20    951.63 o 
 -26   2   4     4823.78     5657.30   2213.15 o 
 -24   2   4     1775.20     1582.90   1012.63 o 
 -22   2   4     7709.46     7886.85    811.68 o 
 -20   2   4       65.88     -283.63    256.40 o 
 -18   2   4    12576.70    13846.46    745.59 o 
 -16   2   4    10427.15    11593.44    773.06 o 
 -14   2   4     7205.86     7033.96    536.04 o 
 -12   2   4      129.66      414.62    131.74 o 
 -10   2   4     9355.96    10393.79    378.40 o 
  -8   2   4    10123.78    11107.62    540.97 o 
  -6   2   4   232061.86   235711.20   1997.93 o 
  -4   2   4    35810.60    34750.23    730.40 o 
  -2   2   4    37041.38    38254.64    819.46 o 
   0   2   4    11412.04    11567.77    312.55 o 
   2   2   4    24157.03    25226.94    433.27 o 
   4   2   4    10234.48    11255.58    376.55 o 
   6   2   4    23007.30    23722.94    604.99 o 
   8   2   4    68009.59    64628.32    933.88 o 
  10   2   4    13390.90    12921.22    425.25 o 
  12   2   4   130325.77   123277.73   1465.68 o 
  14   2   4     6711.20     7865.46    451.81 o 
  16   2   4    54868.84    51983.30   1217.28 o 
  18   2   4     3744.71     3836.00    407.47 o 
  20   2   4     6478.74     5913.77    495.37 o 
  22   2   4    51103.72    50772.26   1452.18 o 
  24   2   4     1036.83     1095.38    406.78 o 
  26   2   4    16971.18    18970.36   1008.06 o 
  28   2   4      235.58     -275.84    401.39 o 
  30   2   4        2.89     -113.70    457.46 o 
 -31   3   4      792.01      329.31    698.88 o 
 -29   3   4     7614.97     8566.87   1734.89 o 
 -27   3   4     6993.12     5483.01    976.74 o 
 -25   3   4     1856.99     1649.38    675.90 o 
 -23   3   4     4152.34     4876.32    719.33 o 
 -21   3   4     7592.45     7742.15    642.55 o 
 -19   3   4    18833.72    20734.13   1145.44 o 
 -17   3   4     7197.64     8027.04    686.74 o 
 -15   3   4    22806.93    21975.33   1141.11 o 
 -13   3   4    20592.00    20229.79    500.02 o 
 -11   3   4     7815.88     8140.83    453.63 o 
  -9   3   4    19852.23    19916.65    860.22 o 
  -7   3   4    28191.42    27376.61   1014.78 o 
  -5   3   4     9672.95     9522.49    507.02 o 
  -3   3   4     3465.92     3675.63    206.73 o 
  -1   3   4    21837.67    21098.04    462.29 o 
   1   3   4     3801.55     4180.69    223.81 o 
   3   3   4    60062.59    57355.21    935.89 o 
   5   3   4    16718.14    17865.22    424.17 o 
   7   3   4     1484.35     1171.44    178.45 o 
   9   3   4    92745.27    92864.11   1413.30 o 
  11   3   4    25017.18    27899.73    650.82 o 
  13   3   4   102680.83    96364.36   1253.07 o 
  15   3   4    41320.23    41803.15    808.65 o 
  17   3   4     2637.46     2841.75    453.59 o 
  19   3   4     5867.17     5840.31    430.68 o 
  21   3   4      796.21      385.25    200.73 o 
  23   3   4    29189.99    28817.79   1047.09 o 
  25   3   4    43501.61    45404.10   1361.62 o 
  27   3   4     2526.57     2200.80    408.15 o 
  29   3   4       94.47     -394.52    381.56 o 
  31   3   4      434.56     -120.82    968.71 o 
 -30   4   4       37.97       25.19   1049.23 o 
 -28   4   4      202.69      822.19    686.97 o 
 -26   4   4     1034.71      731.46    596.84 o 
 -24   4   4     4947.45     5701.68    748.06 o 
 -22   4   4      845.42     1505.52    392.04 o 
 -20   4   4     1316.24     1480.23    441.34 o 
 -18   4   4    19081.64    21705.50   1173.71 o 
 -16   4   4       43.09      220.53    196.96 o 
 -14   4   4     4632.81     4239.25    412.70 o 
 -12   4   4     3962.56     4014.06    448.73 o 
 -10   4   4     1957.87     1930.38    332.33 o 
  -8   4   4    91537.03    93146.20   1833.00 o 
  -6   4   4    13642.23    13346.37    646.54 o 
  -4   4   4     6016.38     6451.86    309.76 o 
  -2   4   4     5990.83     6273.42    192.85 o 
   0   4   4     4836.62     4841.96    214.37 o 
   2   4   4     4256.77     4382.13    268.87 o 
   4   4   4    52598.77    52652.30    896.08 o 
   6   4   4    12304.21    12270.95    315.78 o 
   8   4   4     3407.95     3306.13    248.19 o 
  10   4   4    36666.06    40002.45   1045.39 o 
  12   4   4    18448.81    18435.96    571.50 o 
  14   4   4     7758.49     9436.66    427.95 o 
  16   4   4     5624.04     5774.15    303.93 o 
  18   4   4    36050.38    35654.99   1017.75 o 
  20   4   4     1899.16     2557.17    321.27 o 
  22   4   4     6799.51     6050.28    480.19 o 
  24   4   4     1080.84     1720.80    314.01 o 
  26   4   4       98.90     -292.30    301.50 o 
  28   4   4     7519.77     7713.03    812.17 o 
  30   4   4     2285.64     1791.38    753.70 o 
 -29   5   4      387.05      604.07    951.63 o 
 -27   5   4      314.18     1552.09   1254.20 o 
 -25   5   4       36.82      645.47    535.95 o 
 -23   5   4     1768.32     1808.26    476.79 o 
 -21   5   4    19948.36    19324.82   1219.25 o 
 -19   5   4     7339.29     7887.01    789.84 o 
 -17   5   4     3125.21     3478.66    500.15 o 
 -15   5   4    13261.05    13101.28    885.78 o 
 -13   5   4      567.37      653.59    297.71 o 
 -11   5   4    57132.52    57800.82   1660.27 o 
  -9   5   4    91277.83    93263.88   2753.56 o 
  -7   5   4   109090.70   109222.67   1424.19 o 
  -5   5   4    37543.21    36501.63    824.73 o 
  -3   5   4     2681.14     2180.34    180.22 o 
  -1   5   4    64662.39    65894.77    908.83 o 
   1   5   4   127301.97   133217.95   1241.46 o 
   3   5   4   119546.14   116154.08   1120.56 o 
   5   5   4     1364.95     1522.46    149.58 o 
   7   5   4    76804.81    74530.68    837.78 o 
   9   5   4    10500.42    10841.32    451.88 o 
  11   5   4     1706.28     1952.25    251.23 o 
  13   5   4    93572.16    93027.35   1575.17 o 
  15   5   4     3678.89     3768.14    278.02 o 
  17   5   4    23255.23    24833.82    775.28 o 
  19   5   4    26918.04    26335.60    846.70 o 
  21   5   4    22412.41    22687.72    888.36 o 
  23   5   4     2283.12     2044.69    361.17 o 
  25   5   4      156.74      103.01    379.44 o 
  27   5   4      454.73      237.67    426.71 o 
  29   5   4     8316.49     7972.19   1040.34 o 
 -28   6   4     2051.90     2299.93    797.60 o 
 -26   6   4        2.69     1102.35    723.46 o 
 -24   6   4      697.76      778.02    447.39 o 
 -22   6   4     6778.31     6952.03    805.32 o 
 -20   6   4     2397.56     2307.84    485.71 o 
 -18   6   4    15935.21    15622.12   1065.09 o 
 -16   6   4    12119.66    12186.10    922.28 o 
 -14   6   4      261.89     -238.61    343.45 o 
 -12   6   4    80750.75    80284.32   2527.98 o 
 -10   6   4    16194.54    15045.71    652.15 o 
  -8   6   4    21086.33    21744.90    841.54 o 
  -6   6   4   138198.02   142644.22   1647.23 o 
  -4   6   4    26155.73    27559.39    637.38 o 
  -2   6   4   181985.61   190659.48   1767.39 o 
   0   6   4      691.68     1170.65    143.52 o 
   2   6   4     8401.28     8430.37    304.72 o 
   4   6   4    49349.90    45428.36    809.37 o 
   6   6   4    72922.66    70351.84   1194.24 o 
   8   6   4    14871.01    15243.71    498.41 o 
  10   6   4    12627.08    12895.83    550.58 o 
  12   6   4      977.20      804.19    181.69 o 
  14   6   4    11464.36    11914.32    639.97 o 
  16   6   4    80252.68    79719.66   1749.57 o 
  18   6   4     3028.02     2813.85    347.23 o 
  20   6   4     1164.46     1011.00    264.93 o 
  22   6   4      642.78      873.52    398.69 o 
  24   6   4      120.36       59.72    427.56 o 
  26   6   4    17964.33    18395.09   1394.10 o 
  28   6   4     1908.41     2530.07    648.51 o 
 -27   7   4      170.47      714.30    818.72 o 
 -25   7   4     6898.81     6201.38   1269.05 o 
 -23   7   4       70.73      391.58    630.62 o 
 -21   7   4     1182.39      807.49    414.72 o 
 -19   7   4     5752.00     5072.27    671.52 o 
 -17   7   4     2844.32     2309.21    739.41 o 
 -15   7   4    20933.10    20487.42   1698.29 o 
 -13   7   4    20145.57    20400.47   1830.06 o 
 -11   7   4      282.91      353.80    297.76 o 
  -9   7   4   102970.00   104555.98   1806.76 o 
  -7   7   4       37.05      298.43    184.55 o 
  -5   7   4    20597.97    18911.27    788.21 o 
  -3   7   4    21952.49    22605.52    691.75 o 
  -1   7   4    13636.70    14138.45    530.88 o 
   1   7   4   251714.11   252555.53   2069.83 o 
   3   7   4    22039.72    23837.93    650.29 o 
   5   7   4     4294.65     4497.95    307.29 o 
   7   7   4      636.28      813.02    196.21 o 
   9   7   4    17135.93    16213.16    603.57 o 
  11   7   4    48835.81    47557.46   1105.36 o 
  13   7   4    11184.36    11052.51    573.49 o 
  15   7   4    11292.32    10817.98    634.66 o 
  17   7   4     1178.41     1073.13    449.40 o 
  19   7   4    13637.39    13105.93    736.29 o 
  21   7   4      353.33      357.47    368.27 o 
  23   7   4       25.89     -466.59    464.26 o 
  25   7   4      157.87     -298.59    437.97 o 
  27   7   4     1537.59     1839.44    815.63 o 
 -26   8   4     5991.41     6139.51    919.90 o 
 -24   8   4       74.21      513.76    578.16 o 
 -22   8   4     1501.16     1012.87    787.30 o 
 -20   8   4      211.05      170.20    377.30 o 
 -18   8   4      140.68      260.70    377.14 o 
 -16   8   4    33017.58    31159.71   1856.23 o 
 -14   8   4     5534.52     5398.21   1222.48 o 
 -12   8   4    21035.76    21857.66   1126.29 o 
 -10   8   4     2313.32     1931.38    365.95 o 
  -8   8   4      940.93      152.60    314.33 o 
  -6   8   4     9487.46     9215.12    521.98 o 
  -4   8   4     7172.10     6927.06    460.37 o 
  -2   8   4    13622.98    12414.46    557.41 o 
   0   8   4    18784.28    19156.94    622.41 o 
   2   8   4    28666.71    26300.41    734.70 o 
   4   8   4     8844.90     8365.44    432.54 o 
   6   8   4    12079.05    12437.29    546.74 o 
   8   8   4     1984.31     2276.16    298.36 o 
  10   8   4     5180.17     5210.55    467.08 o 
  12   8   4    11743.95    10818.66    660.71 o 
  14   8   4    25100.71    24565.51   1230.78 o 
  16   8   4       11.17     -310.42    488.16 o 
  18   8   4     7189.25     6764.82    720.11 o 
  20   8   4     4522.98     4284.32    527.05 o 
  22   8   4     1647.83     1488.23    461.17 o 
  24   8   4     3388.43     2689.25    660.73 o 
  26   8   4     2106.52     1583.24    601.13 o 
 -25   9   4        3.04      -25.72    556.47 o 
 -23   9   4     2543.06     2003.24    495.67 o 
 -21   9   4      878.00      729.97    465.53 o 
 -19   9   4     3792.57     4085.43    692.89 o 
 -17   9   4     5372.40     6506.17    777.00 o 
 -15   9   4     2503.99     1849.23    531.34 o 
 -13   9   4    55080.90    52876.71   1868.08 o 
 -11   9   4      674.03     1104.95    298.66 o 
  -9   9   4       40.05      592.87    274.61 o 
  -7   9   4     2569.78     1766.40    290.68 o 
  -5   9   4     2938.03     3250.31    328.62 o 
  -3   9   4     9100.24     9296.43    486.90 o 
  -1   9   4     2631.89     2571.88    333.19 o 
   1   9   4     1761.62     1408.86    190.23 o 
   3   9   4     2946.38     2617.16    263.53 o 
   5   9   4    12433.11    12510.84    575.95 o 
   7   9   4    33987.53    33145.86    937.76 o 
   9   9   4      401.22      781.50    253.01 o 
  11   9   4     2521.13     1308.86    298.66 o 
  13   9   4     2982.97     3770.00    480.24 o 
  15   9   4      461.75      831.44    384.61 o 
  17   9   4    36692.48    38332.48   2547.57 o 
  19   9   4     1538.78     1474.87    435.71 o 
  21   9   4     3182.65     2679.95    469.10 o 
  23   9   4     4225.25     4576.16    555.02 o 
  25   9   4     1759.56     1183.35    448.94 o 
 -24  10   4     2448.00     1728.48    490.35 o 
 -22  10   4     1408.60      593.02    614.84 o 
 -20  10   4     5986.44     5762.83    677.92 o 
 -18  10   4      641.98       64.87    348.45 o 
 -16  10   4      695.85      938.60    355.98 o 
 -14  10   4       27.37     -248.36    491.29 o 
 -12  10   4      861.75      640.54    276.57 o 
 -10  10   4    42847.77    42335.30   1642.57 o 
  -8  10   4     2141.16     2208.30    354.32 o 
  -6  10   4       60.86      247.14    202.27 o 
  -4  10   4     7745.07     7833.52    488.01 o 
  -2  10   4     1287.32     1486.29    237.85 o 
   0  10   4    15099.61    15414.36    641.97 o 
   2  10   4     1008.17     1258.72    229.23 o 
   4  10   4    25569.80    26650.28    848.47 o 
   6  10   4    18459.94    17875.74    709.26 o 
   8  10   4    25920.35    26566.18    892.99 o 
  10  10   4     1676.77     1452.69    304.06 o 
  12  10   4      257.26      312.76    312.75 o 
  14  10   4    19027.32    20997.19   1433.72 o 
  16  10   4      522.19      506.57    378.26 o 
  18  10   4     5396.54     5004.49    699.13 o 
  20  10   4    21509.93    21813.22   1221.89 o 
  22  10   4     5048.00     5057.47    609.84 o 
  24  10   4      964.92      192.08    542.18 o 
 -23  11   4     5984.35     6055.26   1112.94 o 
 -21  11   4      488.59      176.92    608.59 o 
 -19  11   4       66.62     -103.94    490.96 o 
 -17  11   4    11412.37    11131.85    783.19 o 
 -15  11   4      916.52      753.87    422.63 o 
 -13  11   4     5501.96     6331.39    621.13 o 
 -11  11   4      248.73      254.01    283.36 o 
  -9  11   4      280.08      373.60    275.93 o 
  -7  11   4    33670.80    34196.93   1036.28 o 
  -5  11   4        9.53      226.54    277.73 o 
  -3  11   4     6550.92     7706.13    608.66 o 
  -1  11   4     5618.02     5461.56    516.71 o 
   1  11   4     9839.90     9523.54    583.36 o 
   3  11   4    21894.16    21946.37    959.48 o 
   5  11   4     1117.90      668.04    274.37 o 
   7  11   4     8378.42     8008.20    607.72 o 
   9  11   4     1562.30     2423.65    352.06 o 
  11  11   4     1994.78     1742.91    309.24 o 
  13  11   4       52.76      -20.60    313.20 o 
  15  11   4       32.91     -112.34    406.96 o 
  17  11   4    17992.46    19185.12   1427.18 o 
  19  11   4        8.99       52.57    493.78 o 
  21  11   4     1028.28     1542.86    508.92 o 
 -20  12   4      855.10      569.09    400.05 o 
 -18  12   4        0.87      170.60    355.55 o 
 -16  12   4     6985.92     6886.88    839.63 o 
 -14  12   4     5741.58     5843.45   1054.47 o 
 -12  12   4     5795.75     6348.24    599.10 o 
 -10  12   4    10651.85    11385.02    909.45 o 
  -8  12   4      839.81      788.43    369.90 o 
  -6  12   4     1208.16     1398.85    387.02 o 
  -4  12   4    13367.31    14156.46    859.11 o 
  -2  12   4    31270.43    32095.35   1231.87 o 
   0  12   4    23615.55    23055.71   1036.49 o 
   2  12   4     4764.21     5024.56    491.91 o 
   4  12   4     5455.76     6441.69    581.72 o 
   6  12   4    15126.34    14007.94    819.52 o 
   8  12   4    22890.36    22007.91   1026.17 o 
  10  12   4       99.30      723.05    410.34 o 
  12  12   4     1821.25     2321.04    457.70 o 
  14  12   4     4747.15     6255.70    665.16 o 
  16  12   4      152.46     -689.12    459.41 o 
  18  12   4     2524.19     2504.78    611.78 o 
  20  12   4       22.97      468.55    429.37 o 
 -17  13   4        9.66     -332.87    710.64 o 
 -15  13   4     5200.72     5619.50    858.37 o 
 -13  13   4     4711.21     4653.16    662.85 o 
 -11  13   4     6078.63     6930.80    770.53 o 
  -9  13   4     1000.04     1274.34    444.42 o 
  -7  13   4      550.13      458.17    612.82 o 
  -5  13   4     8415.69     8750.43    722.04 o 
  -3  13   4     5366.18     4276.98    523.89 o 
  -1  13   4    16817.23    15997.50    905.20 o 
   1  13   4     2552.91     3122.57    502.96 o 
   3  13   4      895.80       36.28    420.39 o 
   5  13   4     2318.35     1259.81    377.73 o 
   7  13   4     1531.01     1497.98    393.36 o 
   9  13   4     9913.55    10137.32    743.04 o 
  11  13   4    10987.01    10035.73    992.05 o 
  13  13   4       13.39     -148.58    773.50 o 
  15  13   4      981.08     1594.23    525.66 o 
  17  13   4       27.78      125.53    421.99 o 
 -14  14   4      196.24     1155.69    620.97 o 
 -12  14   4     1109.84      993.86    697.13 o 
 -10  14   4     1302.11      594.79    482.88 o 
  -8  14   4     1486.45     1065.50    662.13 o 
  -6  14   4      115.61      288.82    339.31 o 
  -4  14   4       36.18      303.67    379.51 o 
  -2  14   4     2250.99     2466.17    464.58 o 
   0  14   4      478.34     1076.79    389.13 o 
   2  14   4       38.93       -4.96    475.46 o 
   4  14   4     1203.00     1323.76    378.57 o 
   6  14   4      412.48      693.11    419.01 o 
   8  14   4       20.51      436.96    376.43 o 
  10  14   4       76.41     -281.93    636.98 o 
  12  14   4    10144.38    11388.49   1074.45 o 
  14  14   4     2049.59      574.54    591.96 o 
  -9  15   4     1213.09     1742.95    755.55 o 
  -7  15   4      618.80     1050.40    535.00 o 
  -5  15   4     1456.84     2451.03    519.71 o 
  -3  15   4     3501.58     4525.19    757.66 o 
  -1  15   4      205.82     1164.08    625.07 o 
   1  15   4      186.77      333.41    475.24 o 
   3  15   4     1157.10     1213.95    604.75 o 
   5  15   4      140.06      238.29    410.66 o 
   7  15   4     2898.29     2096.15    501.54 o 
   9  15   4     3366.26     2520.78    866.68 o 
 -31   1   5       77.86      503.50    835.01 o 
 -29   1   5        8.84     -776.15    696.43 o 
 -27   1   5    17489.11    19826.54   1951.31 o 
 -25   1   5      251.56       64.65    560.61 o 
 -23   1   5      234.94      327.63    518.88 o 
 -21   1   5     4812.97     3891.28    668.36 o 
 -19   1   5      738.67      898.91    343.74 o 
 -17   1   5    44265.57    44510.88   1368.29 o 
 -15   1   5    17018.22    17844.21    730.28 o 
 -13   1   5      175.48      226.72    335.29 o 
 -11   1   5      566.88      688.65    175.54 o 
  -9   1   5     7042.74     6838.03    418.12 o 
  -7   1   5   169174.39   166699.08   2986.61 o 
  -5   1   5  1344287.50  1310559.75  10251.28 o 
  -3   1   5    68919.49    70350.67    719.97 o 
  -1   1   5   249364.16   251409.56   1244.96 o 
   1   1   5    11229.04    10707.51    211.96 o 
   3   1   5     5099.17     4990.85    150.15 o 
   5   1   5   159699.81   162276.61   2601.79 o 
   7   1   5     1959.46     2060.71    248.35 o 
   9   1   5     1873.60     1357.39    178.06 o 
  11   1   5      582.36     1037.45    164.32 o 
  13   1   5     3774.15     4228.30    307.34 o 
  15   1   5    81057.67    79730.90   1457.37 o 
  17   1   5    34499.90    34452.08   1029.68 o 
  19   1   5    15805.84    16259.10    747.78 o 
  21   1   5     9748.35    10192.13    646.99 o 
  23   1   5       50.48       49.33    533.22 o 
  25   1   5      281.20       91.41    450.81 o 
  27   1   5    13174.26    13334.48    976.00 o 
  29   1   5     2438.25     2001.34    460.73 o 
  31   1   5        0.15     -444.42    468.46 o 
 -30   2   5     2471.41     3352.07    928.05 o 
 -28   2   5     2104.91     2290.10    904.03 o 
 -26   2   5     2525.63     2153.79    724.44 o 
 -24   2   5     5083.23     4835.90   1063.87 o 
 -22   2   5     1245.15     1139.38    570.98 o 
 -20   2   5     5523.11     6099.92    534.16 o 
 -18   2   5    27963.85    29656.83   1305.36 o 
 -16   2   5    24409.23    23764.26    747.89 o 
 -14   2   5    19754.78    19299.93    689.99 o 
 -12   2   5     1248.47     1510.06    217.29 o 
 -10   2   5    22171.31    22110.25   1095.33 o 
  -8   2   5   260705.72   257553.22   3033.10 o 
  -6   2   5     9192.11    10197.79    460.68 o 
  -4   2   5    46566.48    49179.91    614.23 o 
  -2   2   5    71106.93    70496.28    866.24 o 
   0   2   5    26462.99    25370.21    377.08 o 
   2   2   5   160752.42   163063.98   1184.60 o 
   4   2   5     2342.78     2314.79    178.30 o 
   6   2   5    40116.89    40098.39    821.23 o 
   8   2   5   104544.86   104634.34   1425.60 o 
  10   2   5     6967.64     6278.90    326.78 o 
  12   2   5     1540.59     1402.13    182.60 o 
  14   2   5    41792.71    41523.43    949.60 o 
  16   2   5    12008.83    12536.63    567.95 o 
  18   2   5    26494.52    26251.05   1160.92 o 
  20   2   5     9750.83    10054.92    622.71 o 
  22   2   5     1243.92      944.43    253.64 o 
  24   2   5    14813.23    15153.56    855.67 o 
  26   2   5      724.23      591.57    323.85 o 
  28   2   5      533.24      867.19    418.43 o 
  30   2   5     7291.69     7238.34    767.04 o 
 -31   3   5      111.27      -90.54    731.47 o 
 -29   3   5      188.00      115.60    639.95 o 
 -27   3   5      555.65      494.44    543.29 o 
 -25   3   5       33.32      506.66    656.47 o 
 -23   3   5      625.91     1087.88    651.50 o 
 -21   3   5      224.77      243.85    269.41 o 
 -19   3   5     1520.38     1455.83    370.43 o 
 -17   3   5     2009.32     2152.72    418.54 o 
 -15   3   5     4692.33     4135.43    308.44 o 
 -13   3   5    13025.90    11856.99    910.78 o 
 -11   3   5    26711.59    27729.17   1114.96 o 
  -9   3   5     3149.72     2881.61    456.11 o 
  -7   3   5     8647.58     8385.54    549.86 o 
  -5   3   5    71500.67    73596.05   1452.74 o 
  -3   3   5    70016.72    67046.65   1976.32 o 
  -1   3   5      232.85      203.32    119.89 o 
   1   3   5    42414.70    41500.07    635.17 o 
   3   3   5    53570.77    55076.66    670.48 o 
   5   3   5     9956.49    10910.14    358.21 o 
   7   3   5    24533.50    23720.23    670.26 o 
   9   3   5     4533.30     6932.72    399.79 o 
  11   3   5    10825.09    12915.79    569.49 o 
  13   3   5     2689.58     3224.87    362.29 o 
  15   3   5     6047.93     5930.29    355.86 o 
  17   3   5    23067.72    23030.03    729.08 o 
  19   3   5      377.24      583.72    221.20 o 
  21   3   5     3026.60     3435.65    385.11 o 
  23   3   5        5.04       61.64    272.04 o 
  25   3   5     7294.26     7949.66    615.32 o 
  27   3   5     6152.30     6947.59    609.94 o 
  29   3   5     2433.64     3033.88    587.97 o 
  31   3   5       52.28      584.09    629.90 o 
 -30   4   5        3.10       31.70    993.11 o 
 -28   4   5     2975.38     3327.11   1920.34 o 
 -26   4   5     1426.87      664.88    634.14 o 
 -24   4   5     5136.64     5218.93    946.04 o 
 -22   4   5     1158.15      361.65    446.53 o 
 -20   4   5     1861.34     1562.68    663.95 o 
 -18   4   5     3217.82     3133.87    491.62 o 
 -16   4   5     1437.46     1287.89    536.13 o 
 -14   4   5    12958.86    12926.30    806.88 o 
 -12   4   5     5962.07     6743.64    733.70 o 
 -10   4   5    36519.99    36909.57   1521.57 o 
  -8   4   5      658.78      792.65    533.24 o 
  -6   4   5    29593.50    30809.45   1007.10 o 
  -4   4   5    14533.49    13227.43    432.04 o 
  -2   4   5     4565.88     5058.13    277.65 o 
   0   4   5   109051.25   108282.88   1099.96 o 
   2   4   5     1330.10     1191.82    141.78 o 
   4   4   5     2111.64     1895.10    263.69 o 
   6   4   5   146626.27   149706.13   1357.92 o 
   8   4   5       36.34     -113.26    140.46 o 
  10   4   5     8238.61     8858.97    501.16 o 
  12   4   5    34553.54    33001.00    909.42 o 
  14   4   5    12852.45    12787.48    504.75 o 
  16   4   5    45759.41    46501.05    927.65 o 
  18   4   5     5701.07     5471.99    388.98 o 
  20   4   5    12064.43    12323.39    639.19 o 
  22   4   5    62767.50    63440.19   1515.50 o 
  24   4   5    11896.38    12843.95    742.71 o 
  26   4   5     3627.63     3584.62    503.91 o 
  28   4   5     6866.07     6545.24    729.99 o 
  30   4   5     2390.36     2681.82    557.33 o 
 -29   5   5       40.31     -448.42    771.40 o 
 -27   5   5      860.38      796.34   1244.44 o 
 -25   5   5     1501.72     2087.32    815.67 o 
 -23   5   5      178.83      326.21    389.25 o 
 -21   5   5     4052.05     3433.65    573.12 o 
 -19   5   5     3891.29     4102.68    619.86 o 
 -17   5   5      185.51      514.11    290.45 o 
 -15   5   5     4438.34     4510.55    587.34 o 
 -13   5   5    24218.32    24570.34   1174.26 o 
 -11   5   5     5417.10     5851.12    554.82 o 
  -9   5   5     7620.94     6621.23    746.25 o 
  -7   5   5    82061.84    82402.26   1759.98 o 
  -5   5   5      157.69      224.56    161.48 o 
  -3   5   5    82635.77    85994.10    812.38 o 
  -1   5   5     2766.30     2658.78    206.19 o 
   1   5   5     9297.29     9232.45    278.40 o 
   3   5   5    32837.77    31752.71    699.87 o 
   5   5   5     5449.68     5344.10    379.81 o 
   7   5   5    25493.44    27352.03    486.51 o 
   9   5   5    65483.02    68057.82   1122.74 o 
  11   5   5      342.50      236.78    181.87 o 
  13   5   5    49389.38    48728.61   1092.51 o 
  15   5   5     5789.71     6429.22    431.02 o 
  17   5   5      249.13      145.24    252.25 o 
  19   5   5     2842.42     2668.78    425.82 o 
  21   5   5     1893.92     1887.47    291.44 o 
  23   5   5     3050.72     3570.28    459.51 o 
  25   5   5    15706.72    15971.83   1102.16 o 
  27   5   5      264.80      391.35    554.65 o 
  29   5   5      114.15       81.55    557.06 o 
 -28   6   5      164.84      413.10    599.01 o 
 -26   6   5     3899.96     4561.71    936.84 o 
 -24   6   5      130.22      705.84    466.28 o 
 -22   6   5     7623.66     8033.27    925.83 o 
 -20   6   5        5.76      268.09    365.28 o 
 -18   6   5    16629.51    17348.79   1418.31 o 
 -16   6   5     3786.94     3926.59    617.23 o 
 -14   6   5    13630.17    12631.42    951.64 o 
 -12   6   5     3955.91     3667.40    811.52 o 
 -10   6   5     6712.71     7065.01    605.65 o 
  -8   6   5     7272.77     7362.72    414.18 o 
  -6   6   5     8298.38     8353.63    514.22 o 
  -4   6   5   109033.34   108282.32   1649.15 o 
  -2   6   5    23844.21    24053.00    528.23 o 
   0   6   5    12129.93    11511.99    347.22 o 
   2   6   5     2508.34     2351.10    171.43 o 
   4   6   5    25772.18    24116.89    729.22 o 
   6   6   5    38017.92    36554.43    981.49 o 
   8   6   5     7977.19     7662.32    353.61 o 
  10   6   5    61741.83    62763.59   1123.21 o 
  12   6   5     1025.58      671.21    239.68 o 
  14   6   5    15937.29    15472.24    635.04 o 
  16   6   5      491.69      550.74    238.73 o 
  18   6   5    11185.02    12327.81    749.72 o 
  20   6   5     5229.73     5863.12    518.88 o 
  22   6   5       30.11      850.06    356.83 o 
  24   6   5     1429.59     2270.09    648.22 o 
  26   6   5     1614.27     1427.67    706.78 o 
  28   6   5     4295.77     3050.41    714.29 o 
 -27   7   5     1303.61     2887.28    969.51 o 
 -25   7   5      200.84     -539.39    722.97 o 
 -23   7   5      619.47     1134.09    623.00 o 
 -21   7   5       89.60      840.34    438.27 o 
 -19   7   5       60.26       93.96    468.25 o 
 -17   7   5    23042.73    24906.94   1554.83 o 
 -15   7   5     2403.25     2419.74    426.91 o 
 -13   7   5      339.02      260.80    302.32 o 
 -11   7   5     1584.55     1589.03    370.62 o 
  -9   7   5    15146.50    15718.69    901.66 o 
  -7   7   5   126846.30   129161.15   1932.14 o 
  -5   7   5     2388.49     2627.08    257.74 o 
  -3   7   5     2160.76     2602.94    252.44 o 
  -1   7   5    40811.33    40272.36    796.80 o 
   1   7   5    29018.17    28286.54    676.94 o 
   3   7   5    33480.55    33999.13    616.74 o 
   5   7   5    24609.18    23796.68    603.36 o 
   7   7   5     2939.41     3200.38    204.67 o 
   9   7   5    13271.94    13292.02    509.12 o 
  11   7   5      280.36      410.20    182.06 o 
  13   7   5     2040.70     2221.53    280.24 o 
  15   7   5    11653.71    11796.18    678.91 o 
  17   7   5      133.76      -27.47    336.91 o 
  19   7   5     1231.37     1032.93    319.10 o 
  21   7   5     7709.95     8133.66    788.86 o 
  23   7   5     3139.86     2230.71    563.78 o 
  25   7   5     8423.16     8358.15   1011.30 o 
  27   7   5      803.62     -170.29    544.71 o 
 -26   8   5      211.21      792.82   1154.16 o 
 -24   8   5      318.00      230.74    527.65 o 
 -22   8   5     7529.93     7803.24    923.64 o 
 -20   8   5     3917.45     3691.02    841.61 o 
 -18   8   5      857.06       -0.50    406.38 o 
 -16   8   5      945.75      996.57    530.51 o 
 -14   8   5     5518.95     5248.91    660.00 o 
 -12   8   5     2053.78     1968.50    427.77 o 
 -10   8   5    31475.31    30699.86   1211.91 o 
  -8   8   5     3497.43     3506.22    384.28 o 
  -6   8   5    16445.24    16302.57    628.71 o 
  -4   8   5    14481.56    14613.64    503.54 o 
  -2   8   5     1259.52     1269.23    197.79 o 
   0   8   5    51686.98    50598.58    980.62 o 
   2   8   5     4231.81     4262.66    284.16 o 
   4   8   5       82.51      123.72    141.25 o 
   6   8   5    16177.78    16683.33    711.98 o 
   8   8   5      269.65       76.40    226.28 o 
  10   8   5     3075.39     3803.26    504.34 o 
  12   8   5    13186.16    12942.41    754.48 o 
  14   8   5      812.98     1294.19    364.78 o 
  16   8   5      522.26      422.44    324.51 o 
  18   8   5     2101.64     2052.03    433.16 o 
  20   8   5      466.71      494.89    318.62 o 
  22   8   5     4978.84     5410.10    738.17 o 
  24   8   5        8.32     -281.67    408.54 o 
  26   8   5     2594.23     3715.50    770.89 o 
 -25   9   5      286.87       -8.69    606.46 o 
 -23   9   5      987.43     1131.09    718.03 o 
 -21   9   5     1902.10     2118.20    471.31 o 
 -19   9   5     3017.40     2087.77    743.29 o 
 -17   9   5      752.49      378.79    409.05 o 
 -15   9   5     3668.55     3765.27    541.26 o 
 -13   9   5    34846.30    35396.89   1363.40 o 
 -11   9   5     4182.67     5322.51    644.31 o 
  -9   9   5     1122.15     1203.77    297.25 o 
  -7   9   5       87.18       70.95    191.89 o 
  -5   9   5    12215.28    12786.02    508.40 o 
  -3   9   5    30832.02    30198.48    741.96 o 
  -1   9   5     4911.26     4711.37    345.11 o 
   1   9   5     1283.86      829.43    184.44 o 
   3   9   5     2398.09     1842.83    264.89 o 
   5   9   5    64703.91    63963.74   1245.11 o 
   7   9   5    37573.36    34927.90   1082.58 o 
   9   9   5    13992.63    13710.55    641.20 o 
  11   9   5      567.02     1181.11    340.25 o 
  13   9   5      350.66      101.69    243.72 o 
  15   9   5     6353.87     6115.34    698.84 o 
  17   9   5       18.14      430.33    402.73 o 
  19   9   5    10889.72    11017.19    867.40 o 
  21   9   5      245.48      886.08    392.15 o 
  23   9   5       40.63      530.10    821.63 o 
  25   9   5      301.03      298.23    625.50 o 
 -24  10   5      171.70      786.78    476.30 o 
 -22  10   5       84.56     -329.39    485.76 o 
 -20  10   5      336.08      231.94    376.14 o 
 -18  10   5     5629.97     5298.67    807.23 o 
 -16  10   5      262.09       75.23    352.72 o 
 -14  10   5     6247.54     6965.50    704.26 o 
 -12  10   5       24.27      -57.10    400.67 o 
 -10  10   5        7.88       -0.93    401.22 o 
  -8  10   5    34843.57    36307.95   1522.19 o 
  -6  10   5     1432.22     1525.63    299.87 o 
  -4  10   5     3943.69     3754.59    359.29 o 
  -2  10   5     9403.47     9535.60    636.66 o 
   0  10   5      413.12      287.24    278.24 o 
   2  10   5    22677.20    22395.01    841.45 o 
   4  10   5      299.81      193.47    231.22 o 
   6  10   5     9677.12    10476.98    639.34 o 
   8  10   5    17944.87    18621.89    861.75 o 
  10  10   5      169.42      334.01    228.08 o 
  12  10   5     8985.76     8681.89    721.78 o 
  14  10   5      302.84      685.57    380.70 o 
  16  10   5      296.68       28.00    415.25 o 
  18  10   5     8649.47     8814.01    899.97 o 
  20  10   5     3153.47     2698.43    432.42 o 
  22  10   5       55.84      764.84    426.78 o 
  24  10   5      899.78     1146.83    440.72 o 
 -21  11   5      788.42       42.04    393.91 o 
 -19  11   5     2187.97     2049.63    623.38 o 
 -17  11   5       11.90     1107.52    454.23 o 
 -15  11   5       36.85      115.09    601.11 o 
 -13  11   5     2898.45     3808.86    627.57 o 
 -11  11   5     1296.06     1580.78    456.13 o 
  -9  11   5       16.28       68.87    318.73 o 
  -7  11   5     9418.99     8997.31    756.33 o 
  -5  11   5     6719.14     7419.95    625.47 o 
  -3  11   5     6105.46     6343.02    557.58 o 
  -1  11   5     1219.60     1812.54    373.53 o 
   1  11   5        6.83      341.02    252.95 o 
   3  11   5     2688.75     2680.80    383.18 o 
   5  11   5      422.45      571.14    346.51 o 
   7  11   5    10571.66    10132.27    675.10 o 
   9  11   5     3071.09     2478.82    368.53 o 
  11  11   5      976.59     1452.08    293.17 o 
  13  11   5        8.33      -57.45    317.91 o 
  15  11   5     1045.88     1095.26    450.29 o 
  17  11   5     3492.66     3399.65    597.99 o 
  19  11   5     2912.64     3754.03    708.66 o 
  21  11   5     3784.12     3941.08    546.46 o 
 -20  12   5        0.67      943.04    430.38 o 
 -18  12   5      528.79     -464.71    428.67 o 
 -16  12   5      107.67      535.71    387.03 o 
 -14  12   5      825.04     1218.49    520.70 o 
 -12  12   5     2979.35     3309.55    719.22 o 
 -10  12   5       30.61      121.51    435.44 o 
  -8  12   5     3040.56     3476.79    559.29 o 
  -6  12   5     4881.34     5021.58    640.02 o 
  -4  12   5      407.39      537.12    362.90 o 
  -2  12   5      666.87     1608.11    425.51 o 
   0  12   5     3312.39     2508.91    585.95 o 
   2  12   5     2153.11     2032.69    441.75 o 
   4  12   5     4571.28     4011.14    480.22 o 
   6  12   5      790.09     1014.03    354.70 o 
   8  12   5      665.48     1194.19    340.68 o 
  10  12   5     3352.69     3417.85    459.37 o 
  12  12   5       60.88     -242.59    429.28 o 
  14  12   5      993.38      737.35    396.93 o 
  16  12   5     2782.85     2826.83    584.70 o 
  18  12   5     2599.97     4177.86    716.90 o 
  20  12   5      438.72      746.58    577.60 o 
 -17  13   5      176.98     -883.31    714.31 o 
 -15  13   5      495.33      587.48    559.38 o 
 -13  13   5      213.46      172.92    501.53 o 
 -11  13   5      265.69      252.17    408.48 o 
  -9  13   5    17099.66    16250.12   1106.34 o 
  -7  13   5       81.09     1464.05    701.57 o 
  -5  13   5     1470.98     1939.02    477.61 o 
  -3  13   5     1183.59     1594.18    395.71 o 
  -1  13   5     5857.95     6654.38    778.17 o 
   1  13   5    12577.15    13137.54    970.32 o 
   3  13   5        4.81      123.17    354.58 o 
   5  13   5       87.59      -51.89    325.69 o 
   7  13   5        8.12       29.29    444.58 o 
   9  13   5     1956.07     2300.04    540.57 o 
  11  13   5     2505.49     3916.51    757.57 o 
  13  13   5     1719.56     2079.42    482.46 o 
  15  13   5       56.88     -725.27    483.51 o 
  17  13   5      129.46      488.78    412.52 o 
 -14  14   5      809.85      838.89    510.95 o 
 -12  14   5     5470.29     5934.49    775.47 o 
 -10  14   5      252.97     -196.10    462.32 o 
  -8  14   5      248.84      492.68    495.81 o 
  -6  14   5     4915.32     5290.29    675.32 o 
  -4  14   5    11817.80    11649.21    869.62 o 
  -2  14   5    10180.68    10420.21    801.61 o 
   0  14   5     1944.84     1929.39    508.78 o 
   2  14   5       68.49      154.64    398.24 o 
   4  14   5     7321.01     8397.24    808.02 o 
   6  14   5     4366.33     4363.75    550.05 o 
   8  14   5      896.98      985.69    354.52 o 
  10  14   5     4313.42     4024.00    681.45 o 
  12  14   5       20.83      676.49    751.84 o 
  -7  15   5      232.93      871.47    747.36 o 
  -5  15   5      119.07      476.90    398.36 o 
  -3  15   5       56.06      191.12    479.31 o 
  -1  15   5        7.31     -605.46    502.37 o 
   1  15   5     3282.35     2962.76    679.71 o 
   3  15   5     1759.31      570.27    603.65 o 
   5  15   5      409.62      407.70    564.31 o 
   7  15   5     1417.98     1110.78    745.95 o 
 -30   0   6      583.01    -1503.09   1283.48 o 
 -28   0   6    10021.90    13683.95   2479.12 o 
 -26   0   6     1901.84      131.76   1005.31 o 
 -24   0   6     9414.49     8852.60   1776.38 o 
 -22   0   6     3043.36     2991.53    956.51 o 
 -20   0   6      201.77      170.81    570.98 o 
 -18   0   6    21151.98    21150.05    914.59 o 
 -16   0   6      734.48     1173.68    295.04 o 
 -14   0   6    65110.69    60807.55   1346.38 o 
 -12   0   6      709.40      474.59    259.20 o 
 -10   0   6      412.69      124.13    234.45 o 
  -8   0   6    33185.57    33505.27   1407.04 o 
  -6   0   6   606260.44   606425.44   8489.01 o 
  -4   0   6   591248.81   565388.31   8540.27 o 
  -2   0   6    40889.74    42137.43   1170.34 o 
   0   0   6     5622.98     5639.95    346.75 o 
   2   0   6    49265.29    48616.45   1243.67 o 
   4   0   6   396601.59   393080.56   3658.97 o 
   6   0   6    26632.09    27324.77   1001.70 o 
   8   0   6    14248.41    14405.08    779.79 o 
  10   0   6      934.24     1262.95    239.22 o 
  12   0   6     2879.19     3050.10    460.52 o 
  14   0   6   276135.53   275658.91   4049.01 o 
  16   0   6    51696.50    49804.20   1856.75 o 
  18   0   6    59446.61    58189.51   2110.16 o 
  20   0   6     4679.15     5184.26    718.09 o 
  22   0   6     6727.11     6103.73    797.36 o 
  24   0   6     9191.08     9289.08   1008.95 o 
  26   0   6    54432.42    54358.18   2669.44 o 
  28   0   6    15473.61    16383.81   1554.59 o 
  30   0   6    14165.92    18679.87   1744.68 o 
 -31   1   6     1949.03     2295.38    943.85 o 
 -29   1   6     1604.96     1007.30    883.31 o 
 -27   1   6     2973.38     2711.20    790.14 o 
 -25   1   6     2100.37     1577.36   1342.04 o 
 -23   1   6      522.26     -197.85    532.74 o 
 -21   1   6     1393.52      204.76    473.83 o 
 -19   1   6     2112.97     2237.27    486.03 o 
 -17   1   6    21140.45    20828.41    729.83 o 
 -15   1   6      641.81      626.70    317.68 o 
 -13   1   6    11409.41    11548.71    612.69 o 
 -11   1   6    24659.52    23304.31    831.24 o 
  -9   1   6    39340.09    37581.15   1417.94 o 
  -7   1   6      331.21      306.71    153.61 o 
  -5   1   6     1723.88     2040.91    186.03 o 
  -3   1   6    61038.63    61178.50    956.22 o 
  -1   1   6   111299.89   109420.91    990.36 o 
   1   1   6   166596.39   165563.64   1890.02 o 
   3   1   6     9217.79     8921.43    239.51 o 
   5   1   6     9910.49     9952.12    255.86 o 
   7   1   6    65907.20    63880.61   1132.70 o 
   9   1   6    32206.84    30444.51   1009.28 o 
  11   1   6    72739.92    74602.50   1114.86 o 
  13   1   6    70981.72    70187.80   1153.09 o 
  15   1   6      831.88      465.38    171.59 o 
  17   1   6    75511.38    75140.30   1531.36 o 
  19   1   6      275.51      223.88    216.36 o 
  21   1   6       76.69      355.28    278.58 o 
  23   1   6     8827.49     9507.89    728.27 o 
  25   1   6       79.90      347.70    342.57 o 
  27   1   6     8604.48     9351.83    815.96 o 
  29   1   6     6833.70     8259.49    849.96 o 
  31   1   6     3073.40     3835.83    811.45 o 
 -30   2   6     4863.39     2961.68    874.33 o 
 -28   2   6     1243.04      867.51    710.64 o 
 -26   2   6     4205.43     4428.82   1278.60 o 
 -24   2   6      237.75      559.15    556.86 o 
 -22   2   6      325.01     -204.54    502.30 o 
 -20   2   6       23.69      -83.93    300.07 o 
 -18   2   6     3850.69     3558.89    613.39 o 
 -16   2   6    32329.38    30001.85    940.47 o 
 -14   2   6     9310.77     9592.70    544.49 o 
 -12   2   6     5845.81     5284.25    392.25 o 
 -10   2   6     8049.43     7414.27    340.92 o 
  -8   2   6    43789.98    42041.96    735.24 o 
  -6   2   6   134665.25   136123.16   1805.73 o 
  -4   2   6    10765.46    11189.50    383.75 o 
  -2   2   6    63746.56    62959.74    881.44 o 
   0   2   6   191756.00   194719.72   1384.01 o 
   2   2   6    86366.42    88597.82    666.30 o 
   4   2   6     9783.35     9999.49    310.03 o 
   6   2   6    13199.74    13070.35    521.81 o 
   8   2   6    80219.20    82993.41   1653.20 o 
  10   2   6    71323.63    75232.53   1328.40 o 
  12   2   6    34875.81    35498.49    894.59 o 
  14   2   6     8728.63     7981.53    402.94 o 
  16   2   6    13534.70    13134.47    584.49 o 
  18   2   6     9607.18     9618.61    588.63 o 
  20   2   6      184.93       81.46    241.97 o 
  22   2   6     3907.49     3472.70    497.48 o 
  24   2   6     1149.48      899.27    384.42 o 
  26   2   6     4179.91     4157.10    560.30 o 
  28   2   6        1.15       -2.45    370.44 o 
  30   2   6      246.51      202.61    391.26 o 
 -31   3   6       14.79     -562.95    771.64 o 
 -29   3   6     2585.84     2125.85   1232.24 o 
 -27   3   6      228.98     -320.53   1163.92 o 
 -25   3   6     9222.78     7598.62   2059.42 o 
 -23   3   6     4658.56     4789.08    940.22 o 
 -21   3   6     3356.25     2139.83    551.52 o 
 -19   3   6     8782.76     8855.83    803.31 o 
 -17   3   6     4965.98     4668.67    568.73 o 
 -15   3   6    47054.39    48874.99   1664.70 o 
 -13   3   6    46569.54    47620.30   1667.83 o 
 -11   3   6      917.05     1193.82    224.29 o 
  -9   3   6    22129.58    21049.49    746.02 o 
  -7   3   6      209.82      358.58    101.85 o 
  -5   3   6    68682.30    66785.72    851.51 o 
  -3   3   6   185188.95   180703.06   1844.77 o 
  -1   3   6    19804.46    20608.27    456.12 o 
   1   3   6    14724.64    16303.04    434.51 o 
   3   3   6    90772.59    93086.70    878.02 o 
   5   3   6    11326.12    10599.80    326.87 o 
   7   3   6    66546.55    64851.29    966.27 o 
   9   3   6     5030.03     5543.27    529.70 o 
  11   3   6     7320.06     6574.76    431.79 o 
  13   3   6     7974.13     7399.81    429.49 o 
  15   3   6    28062.97    27724.88    716.20 o 
  17   3   6    31975.62    32737.44    772.95 o 
  19   3   6     1776.23     2459.56    302.92 o 
  21   3   6     8052.65     8808.77    582.22 o 
  23   3   6      492.24      559.09    321.81 o 
  25   3   6       56.60      402.23    272.61 o 
  27   3   6     1668.07      813.10    343.65 o 
  29   3   6      106.63      551.32    417.48 o 
  31   3   6       13.73     -390.47    525.42 o 
 -30   4   6        4.20      801.37    725.60 o 
 -28   4   6       87.77    -1359.08    906.05 o 
 -26   4   6       97.44     -414.19    756.42 o 
 -24   4   6     4959.55     6145.83   1110.51 o 
 -22   4   6      271.18      -50.35    332.14 o 
 -20   4   6     4951.88     4473.29    615.01 o 
 -18   4   6     6472.04     7483.60    763.05 o 
 -16   4   6     4676.33     4885.26    588.87 o 
 -14   4   6     6059.11     5842.87    586.68 o 
 -12   4   6    10229.89    11571.19    804.05 o 
 -10   4   6    77719.27    79504.03   1925.07 o 
  -8   4   6    22886.36    20841.81    937.81 o 
  -6   4   6     8234.99     7287.90    522.62 o 
  -4   4   6       44.01      182.73    224.70 o 
  -2   4   6     1933.88     1844.69    200.72 o 
   0   4   6   150984.73   149020.44   1573.53 o 
   2   4   6    10520.72    11325.41    452.71 o 
   4   4   6    11257.72    11497.77    407.24 o 
   6   4   6    54863.03    55895.77    917.73 o 
   8   4   6       73.76      277.55    120.77 o 
  10   4   6    40933.94    40898.46    921.17 o 
  12   4   6      477.48      635.80    198.65 o 
  14   4   6     1396.92     1120.89    225.23 o 
  16   4   6     8779.89     8494.50    463.27 o 
  18   4   6     2841.42     3185.21    341.91 o 
  20   4   6      685.31      713.00    243.68 o 
  22   4   6      311.45      112.89    278.53 o 
  24   4   6      338.31      502.50    293.78 o 
  26   4   6      297.43      605.67    330.56 o 
  28   4   6       80.86     -376.16    410.33 o 
  30   4   6     2193.28     1875.28    728.96 o 
 -29   5   6       75.97       92.55    961.39 o 
 -27   5   6     5132.66     4494.35    977.40 o 
 -25   5   6     6247.96     8023.14   1281.18 o 
 -23   5   6      822.24     1092.27    407.93 o 
 -21   5   6    13057.89    15041.69   1123.21 o 
 -19   5   6      163.42       28.46    421.95 o 
 -17   5   6     3936.21     5289.77    692.20 o 
 -15   5   6    10762.76    10843.80    855.67 o 
 -13   5   6    11744.78    11677.48    841.10 o 
 -11   5   6    26750.22    25734.86   1172.69 o 
  -9   5   6    24223.01    24965.68   1078.22 o 
  -7   5   6    17096.18    15876.38    817.67 o 
  -5   5   6    31542.24    29961.22   1295.66 o 
  -3   5   6    39212.82    38696.33    643.47 o 
  -1   5   6     3430.98     3810.24    243.42 o 
   1   5   6      804.92      765.26    180.42 o 
   3   5   6    51462.96    48577.98    882.59 o 
   5   5   6      119.20      322.08    133.99 o 
   7   5   6    14331.06    15545.38    440.69 o 
   9   5   6    27652.82    27984.91    723.00 o 
  11   5   6     7127.06     6579.26    393.71 o 
  13   5   6    31731.02    30591.87    795.69 o 
  15   5   6     9632.87    10054.14    528.43 o 
  17   5   6    30810.03    31159.53   1112.58 o 
  19   5   6     9268.36     9463.29    606.78 o 
  21   5   6      771.97      646.04    269.34 o 
  23   5   6     1035.38      918.06    340.13 o 
  25   5   6       88.98     1217.39    612.33 o 
  27   5   6    14405.45    14345.44   1270.51 o 
  29   5   6       16.04     -430.40    733.64 o 
 -28   6   6       20.33     -175.69   1007.75 o 
 -26   6   6     1773.11     1252.87    705.71 o 
 -24   6   6    10704.15    11786.29   1092.81 o 
 -22   6   6     9715.64     8726.77    948.01 o 
 -20   6   6      923.47     1139.33    421.42 o 
 -18   6   6      908.46     1195.18    448.71 o 
 -16   6   6      918.37     1057.77    466.14 o 
 -14   6   6     7461.18     8774.20    775.59 o 
 -12   6   6    20031.28    19126.83   1063.74 o 
 -10   6   6     5996.09     6372.26    576.41 o 
  -8   6   6       31.15      194.78    246.19 o 
  -6   6   6      657.14      776.73    185.76 o 
  -4   6   6    59189.22    59064.57    960.66 o 
  -2   6   6    81689.86    84609.19   1151.78 o 
   0   6   6    36879.40    38594.00    725.47 o 
   2   6   6     4913.54     4456.20    226.50 o 
   4   6   6       76.60      124.03    154.30 o 
   6   6   6    57390.27    58977.11   1338.12 o 
   8   6   6     4094.28     3866.94    314.73 o 
  10   6   6     2911.17     3117.02    268.07 o 
  12   6   6    29587.54    28848.43    791.33 o 
  14   6   6     9990.14     9799.26    528.25 o 
  16   6   6     9503.51     9391.14    561.62 o 
  18   6   6     1709.89     1509.89    391.58 o 
  20   6   6     1356.49      794.25    458.61 o 
  22   6   6    13639.31    14779.41    919.30 o 
  24   6   6    26791.08    24719.82   1592.06 o 
  26   6   6     1151.00     2029.45    658.11 o 
  28   6   6       19.37      987.57    590.39 o 
 -27   7   6       32.16      -60.21   1137.08 o 
 -25   7   6       32.92      559.88    531.08 o 
 -23   7   6     4023.50     4334.97    715.07 o 
 -21   7   6       40.75        8.75    369.25 o 
 -19   7   6     9847.17     9124.19   1016.08 o 
 -17   7   6     1067.31      728.49    433.77 o 
 -15   7   6     1058.29      194.48    413.92 o 
 -13   7   6      190.90      190.21    337.44 o 
 -11   7   6      137.11      394.54    380.91 o 
  -9   7   6    21906.37    22243.33   1074.94 o 
  -7   7   6     2126.56     1653.54    334.73 o 
  -5   7   6    68574.83    69379.86   1495.60 o 
  -3   7   6     9558.79    10032.97    356.49 o 
  -1   7   6    46418.81    46306.18    783.93 o 
   1   7   6    13848.04    13588.09    315.76 o 
   3   7   6      751.81      724.75    126.89 o 
   5   7   6    31738.95    31444.76    900.58 o 
   7   7   6    29728.18    29018.35    890.22 o 
   9   7   6   119100.35   121735.95   1870.46 o 
  11   7   6    14471.42    14830.45    607.08 o 
  13   7   6     1282.86      719.94    252.88 o 
  15   7   6      348.38      187.55    228.06 o 
  17   7   6      918.49      528.99    247.18 o 
  19   7   6    31151.93    31179.24   1217.53 o 
  21   7   6     7699.04     8651.33    715.93 o 
  23   7   6     3402.70     3604.88    598.35 o 
  25   7   6     2175.87     1901.73    693.97 o 
  27   7   6       22.36      598.60    501.01 o 
 -26   8   6       16.74     1430.18    813.93 o 
 -24   8   6      100.22      465.46    464.83 o 
 -22   8   6     1597.36      417.83    577.76 o 
 -20   8   6      102.16      301.21    573.15 o 
 -18   8   6    13509.78    12820.41   1082.44 o 
 -16   8   6     9423.06    10417.25   1643.02 o 
 -14   8   6     1046.44      823.27    317.44 o 
 -12   8   6     1825.27     1706.59    373.05 o 
 -10   8   6     1659.24     1421.56    325.35 o 
  -8   8   6    64085.85    62693.51   2334.31 o 
  -6   8   6    42847.44    43344.54   1005.06 o 
  -4   8   6    11991.20    11826.60    439.93 o 
  -2   8   6    24584.17    23726.18    576.27 o 
   0   8   6     1113.57     1246.82    148.02 o 
   2   8   6    24128.60    23886.09    514.21 o 
   4   8   6    97597.82    92782.30   1357.43 o 
   6   8   6    20717.31    20063.24    782.75 o 
   8   8   6    99274.55   101333.86   1764.22 o 
  10   8   6     1444.22     1738.47    393.75 o 
  12   8   6     1494.18     1670.38    340.82 o 
  14   8   6     4816.39     4613.18    500.68 o 
  16   8   6     3859.04     4472.36    550.51 o 
  18   8   6    34984.10    35112.25   1314.05 o 
  20   8   6      560.05      596.18    312.52 o 
  22   8   6    16642.20    16783.93    979.44 o 
  24   8   6      466.90      546.57    503.14 o 
  26   8   6     1109.87     1490.01    503.44 o 
 -25   9   6      320.27     1583.43    704.76 o 
 -23   9   6     1964.48     2468.82    619.55 o 
 -21   9   6     1457.63     1307.03    612.46 o 
 -19   9   6     5617.05     6157.84    810.00 o 
 -17   9   6     2053.88     1261.12    436.59 o 
 -15   9   6     5346.53     5066.88    719.84 o 
 -13   9   6    18003.14    17435.59   1074.54 o 
 -11   9   6    21228.96    21862.69   1252.40 o 
  -9   9   6     2144.00     2949.68    514.83 o 
  -7   9   6     2159.36     2259.13    360.36 o 
  -5   9   6    62750.64    62427.50   1419.94 o 
  -3   9   6    17353.85    18424.32    691.74 o 
  -1   9   6     7928.65     8161.37    450.41 o 
   1   9   6     2349.15     2020.75    227.13 o 
   3   9   6     8247.40     8214.97    438.37 o 
   5   9   6   138991.66   136274.52   1881.29 o 
   7   9   6    14122.83    14080.04    744.63 o 
   9   9   6      770.87      120.65    234.37 o 
  11   9   6     4852.85     5526.72    541.69 o 
  13   9   6     3164.25     4011.31    513.24 o 
  15   9   6    14705.62    14186.16   1025.66 o 
  17   9   6    10682.80    10473.96    908.43 o 
  19   9   6      700.68      -63.27    337.47 o 
  21   9   6     5447.17     5988.11    801.34 o 
  23   9   6      112.14      290.99    364.36 o 
  25   9   6      541.37      495.12    425.30 o 
 -24  10   6     2686.58     3529.43   1793.01 o 
 -22  10   6     1575.37     2402.48    753.92 o 
 -20  10   6     5568.69     6619.54    890.70 o 
 -18  10   6     2649.82     2399.66    479.00 o 
 -16  10   6      147.79      241.01    419.71 o 
 -14  10   6    10167.13    10823.28    828.41 o 
 -12  10   6      673.83     -151.97    396.78 o 
 -10  10   6     7455.98     8641.44    717.06 o 
  -8  10   6    35229.94    35926.48   1346.00 o 
  -6  10   6     1980.00     2301.78    343.35 o 
  -4  10   6     1945.90     1587.79    327.64 o 
  -2  10   6    12538.54    12935.31    737.65 o 
   0  10   6     1742.78     1508.01    296.22 o 
   2  10   6    46867.93    48921.90   1249.09 o 
   4  10   6    10044.41     9937.35    635.27 o 
   6  10   6      385.30      180.87    231.89 o 
   8  10   6    11334.58    11480.55    684.73 o 
  10  10   6     1172.14     1071.08    327.23 o 
  12  10   6    11282.73    11549.29    793.75 o 
  14  10   6     4643.66     4908.93    634.00 o 
  16  10   6     2687.79     2566.66    895.98 o 
  18  10   6      235.97      258.93    430.78 o 
  20  10   6     2502.76     2762.42    631.13 o 
  22  10   6      118.90      549.30    414.44 o 
  24  10   6      330.84      173.49    605.90 o 
 -21  11   6     1012.73     1210.96    580.87 o 
 -19  11   6     1579.95       -8.45    560.67 o 
 -17  11   6     1591.05     1010.80    445.24 o 
 -15  11   6      527.66      271.56    396.74 o 
 -13  11   6      183.87       91.68    493.71 o 
 -11  11   6     2454.36     1518.00    482.51 o 
  -9  11   6      910.07      652.56    361.14 o 
  -7  11   6     2099.80     2431.58    459.59 o 
  -5  11   6    11580.48    11752.72    765.22 o 
  -3  11   6     2997.76     3429.67    430.07 o 
  -1  11   6    16203.22    15602.75    853.02 o 
   1  11   6     3640.55     3132.16    552.34 o 
   3  11   6      177.67       19.32    257.82 o 
   5  11   6     2530.41     2182.81    351.23 o 
   7  11   6    14162.69    13105.15    769.04 o 
   9  11   6      778.58      515.12    295.55 o 
  11  11   6     7977.51     8071.70    699.86 o 
  13  11   6       93.83      156.68    323.93 o 
  15  11   6      254.52      414.87    381.90 o 
  17  11   6     7543.90     7156.00    834.01 o 
  19  11   6     2386.80     2676.76    630.92 o 
  21  11   6      901.97      700.19    522.90 o 
 -20  12   6     4435.33     4068.92    824.14 o 
 -18  12   6       44.04     -202.78    736.32 o 
 -16  12   6     1470.68     2935.73    988.23 o 
 -14  12   6      579.77      490.91    584.05 o 
 -12  12   6     1126.08     1224.52    400.86 o 
 -10  12   6     8566.48     8081.81    801.17 o 
  -8  12   6     1938.74     2597.41    572.49 o 
  -6  12   6     6106.43     5942.64    693.67 o 
  -4  12   6      399.30      282.89    411.41 o 
  -2  12   6    11651.99    11420.38    764.01 o 
   0  12   6     1391.38      997.60    327.50 o 
   2  12   6     4267.60     4050.79    550.28 o 
   4  12   6     3847.52     3698.68    505.54 o 
   6  12   6     1344.42     1541.62    384.83 o 
   8  12   6    14544.28    13285.71    815.82 o 
  10  12   6     6095.63     5344.29    542.52 o 
  12  12   6     1924.42     1844.91    475.01 o 
  14  12   6     2861.30     2929.59    592.35 o 
  16  12   6      709.28      681.60    396.34 o 
  18  12   6     4606.93     5592.78   1114.63 o 
 -17  13   6     1034.71      761.65    652.14 o 
 -15  13   6     1762.60     1298.96    793.88 o 
 -13  13   6       93.64     -164.83    471.26 o 
 -11  13   6        8.62       89.45    453.39 o 
  -9  13   6     1678.86     1833.72    506.79 o 
  -7  13   6     4024.58     3745.48    698.74 o 
  -5  13   6    12190.28    13655.43   1013.69 o 
  -3  13   6     1509.47     1385.46    455.76 o 
  -1  13   6     2331.27     4190.37    673.29 o 
   1  13   6       87.09     -551.08    416.65 o 
   3  13   6      152.58      767.56    469.12 o 
   5  13   6    12490.72    12014.09    818.42 o 
   7  13   6      540.79      441.03    297.42 o 
   9  13   6     4329.46     5551.17    593.66 o 
  11  13   6     6427.91     5787.74    776.80 o 
  13  13   6      332.10     1033.34    503.58 o 
  15  13   6     1062.09     1006.28    491.92 o 
  17  13   6       70.92     -525.42    479.29 o 
 -12  14   6      294.44      237.24    598.03 o 
 -10  14   6     2981.50     3612.74    746.36 o 
  -8  14   6     1321.14     1594.92    785.65 o 
  -6  14   6     5779.18     7692.30    820.29 o 
  -4  14   6      157.14      -80.38    519.99 o 
  -2  14   6      560.49     1026.98    390.22 o 
   0  14   6     7436.32     7461.68    780.25 o 
   2  14   6     2938.48     3861.43    614.25 o 
   4  14   6     1837.39     3064.55    592.95 o 
   6  14   6     1447.96     1428.23    398.49 o 
   8  14   6     5652.21     5137.69    594.53 o 
  10  14   6     7143.30     7732.10    802.72 o 
  12  14   6      133.59     -497.30    598.25 o 
  -7  15   6     4592.61     4604.77    746.65 o 
  -5  15   6       60.58      103.65    521.53 o 
  -3  15   6    13410.17    13072.11    951.28 o 
  -1  15   6     2614.22     2317.72    542.88 o 
   1  15   6      242.93      267.81    508.27 o 
   3  15   6    24657.03    25707.32   1432.66 o 
   5  15   6       10.42      198.14    428.23 o 
   7  15   6     4747.53     4724.91    607.46 o 
 -31   1   7      320.77        3.81    739.89 o 
 -29   1   7      153.47    -1313.31    875.54 o 
 -27   1   7       92.81     -244.06    604.96 o 
 -25   1   7     2616.69     3150.66    886.77 o 
 -23   1   7    10150.64    11233.43   1350.01 o 
 -21   1   7       22.51     -127.99    548.63 o 
 -19   1   7      542.60      663.53    264.68 o 
 -17   1   7      585.13      392.94    283.31 o 
 -15   1   7     9414.42    10868.74    640.85 o 
 -13   1   7     3217.18     3458.31    375.31 o 
 -11   1   7      752.63      565.29    236.67 o 
  -9   1   7     5814.70     5749.08    452.05 o 
  -7   1   7    36818.93    34929.45    756.70 o 
  -5   1   7    33943.31    33870.55    991.78 o 
  -3   1   7   116621.70   114602.73   1395.67 o 
  -1   1   7    37146.37    37159.05    612.56 o 
   1   1   7      458.09      610.32    118.58 o 
   3   1   7    62117.40    62172.29    645.21 o 
   5   1   7    31583.91    32185.24    544.55 o 
   7   1   7   114835.09   112828.57   1162.01 o 
   9   1   7    19150.13    19678.74    798.83 o 
  11   1   7    18532.05    16303.76    663.86 o 
  13   1   7    73831.30    73934.59   1348.46 o 
  15   1   7     1537.57     1128.05    198.58 o 
  17   1   7    58874.60    56137.18   1347.24 o 
  19   1   7     6042.89     6718.93    558.72 o 
  21   1   7       10.41       82.04    256.20 o 
  23   1   7      741.97       74.96    360.65 o 
  25   1   7     1684.78     1394.16    461.38 o 
  27   1   7    15359.09    17119.25   1327.77 o 
  29   1   7     9159.09    10172.43    926.97 o 
  31   1   7      620.62     1298.04    479.44 o 
 -30   2   7     1080.04     1393.82    874.73 o 
 -28   2   7      579.47     1093.33    591.74 o 
 -26   2   7     2724.71     5306.05   1058.55 o 
 -24   2   7      222.01     -267.62    663.70 o 
 -22   2   7      498.48      231.97    451.35 o 
 -20   2   7     8236.17     8496.96    656.49 o 
 -18   2   7     1235.37     1235.38    390.87 o 
 -16   2   7    12879.31    12731.92    953.74 o 
 -14   2   7     1073.59     1016.09    215.34 o 
 -12   2   7    14460.85    14011.47    520.73 o 
 -10   2   7    11830.67    11743.37    460.42 o 
  -8   2   7     3328.82     3168.01    237.95 o 
  -6   2   7    42623.48    39842.55   1054.51 o 
  -4   2   7     3704.58     3841.52    226.53 o 
  -2   2   7    34958.22    34468.49    542.15 o 
   0   2   7    34198.65    36142.20    611.37 o 
   2   2   7    99898.65   101816.23    971.11 o 
   4   2   7   110937.37   115293.27   1021.76 o 
   6   2   7   115028.19   114152.18   1945.52 o 
   8   2   7   116481.31   116074.86   1498.04 o 
  10   2   7    43249.80    47241.35   1091.04 o 
  12   2   7     8489.18     8352.53    466.34 o 
  14   2   7     9830.50     9629.77    470.73 o 
  16   2   7    65607.57    66495.23   1244.58 o 
  18   2   7    19163.37    19355.80    751.87 o 
  20   2   7     1144.78      729.67    254.29 o 
  22   2   7      161.17      335.04    385.36 o 
  24   2   7       57.95      194.66    403.16 o 
  26   2   7     5535.87     6052.19    714.25 o 
  28   2   7      405.45      625.13    627.61 o 
  30   2   7     5730.73     7230.63    726.39 o 
 -31   3   7      738.74     1386.11    861.83 o 
 -29   3   7      186.21     -766.57    795.46 o 
 -27   3   7     2415.42     2479.61    817.80 o 
 -25   3   7     8660.46     8873.16   1385.96 o 
 -23   3   7       29.65      -70.38    522.34 o 
 -21   3   7     3978.36     4999.02    703.55 o 
 -19   3   7      872.82     1504.58    627.25 o 
 -17   3   7    12929.31    14481.45    996.31 o 
 -15   3   7     2145.85     1913.19    288.81 o 
 -13   3   7    14993.23    15277.13    731.16 o 
 -11   3   7      803.90     1419.95    242.51 o 
  -9   3   7    24181.41    25167.69    862.38 o 
  -7   3   7      884.32      824.83    140.62 o 
  -5   3   7     9669.18     9111.22    328.90 o 
  -3   3   7    68577.71    65956.13   1000.32 o 
  -1   3   7    24601.32    25223.32    707.67 o 
   1   3   7     2048.44     1934.55     98.94 o 
   3   3   7    34088.32    33726.51    513.98 o 
   5   3   7   231697.63   238295.69   3312.74 o 
   7   3   7    59555.23    58830.51    993.63 o 
   9   3   7    15082.03    17073.27    548.76 o 
  11   3   7     3053.80     3341.85    317.26 o 
  13   3   7    32252.44    33073.05    921.42 o 
  15   3   7    38237.38    38054.37   1102.15 o 
  17   3   7      354.95      527.06    197.89 o 
  19   3   7      481.62      498.07    219.79 o 
  21   3   7     2306.36     2549.77    342.02 o 
  23   3   7      577.22     1020.34    318.28 o 
  25   3   7      571.66      439.37    298.88 o 
  27   3   7      563.61      452.82    302.57 o 
  29   3   7     1239.03     1453.80    635.36 o 
 -30   4   7     1665.83     1123.41   1549.45 o 
 -28   4   7     6493.60     5130.85   1068.39 o 
 -26   4   7    12143.41    12670.91   1590.64 o 
 -24   4   7      478.81     -190.65    591.30 o 
 -22   4   7    19247.41    18756.76   1258.05 o 
 -20   4   7     2464.68     2439.48    486.34 o 
 -18   4   7      534.80      233.55    394.61 o 
 -16   4   7    41354.28    42967.88   1701.07 o 
 -14   4   7     5915.02     5316.25    620.39 o 
 -12   4   7    49534.86    49718.21   1664.60 o 
 -10   4   7    20703.84    20623.03    620.48 o 
  -8   4   7    11206.15    10976.79    712.41 o 
  -6   4   7    24142.84    24400.79    970.47 o 
  -4   4   7    50055.48    48108.09    786.73 o 
  -2   4   7    11104.99    10825.49    500.73 o 
   0   4   7    99340.67    96315.43    832.90 o 
   2   4   7    14965.75    15336.62    426.66 o 
   4   4   7    81324.69    83713.45   1150.07 o 
   6   4   7   121770.80   120743.81   1168.35 o 
   8   4   7    16941.96    16649.90    544.86 o 
  10   4   7   126368.90   122568.26   1586.52 o 
  12   4   7     1175.09     1662.91    278.23 o 
  14   4   7     2992.27     3215.50    410.38 o 
  16   4   7     3316.15     3205.94    294.97 o 
  18   4   7     7461.46     8235.88    595.01 o 
  20   4   7    19941.90    21441.03    908.09 o 
  22   4   7      151.08      382.39    294.69 o 
  24   4   7      275.49      330.19    358.65 o 
  26   4   7      374.87      709.70    343.34 o 
  28   4   7     1641.48     1572.32    555.96 o 
  30   4   7        2.69      529.81    772.48 o 
 -29   5   7      261.48      752.87    816.67 o 
 -27   5   7      454.40     -410.91    619.06 o 
 -25   5   7     5951.71     7208.88   1221.49 o 
 -23   5   7     7953.38     7738.78    873.82 o 
 -21   5   7      304.00      525.86    384.47 o 
 -19   5   7      275.27      622.85    653.78 o 
 -17   5   7     8318.34     9056.25    851.60 o 
 -15   5   7    17734.84    17511.67   1092.91 o 
 -13   5   7    15561.31    16272.48   1008.20 o 
 -11   5   7     3534.36     4304.17    534.86 o 
  -9   5   7      675.28     1002.77    281.24 o 
  -7   5   7     2231.04     3340.01    431.63 o 
  -5   5   7    15458.73    16178.90    532.48 o 
  -3   5   7    61794.94    62571.56   1252.34 o 
  -1   5   7    67227.65    66348.46    987.37 o 
   1   5   7    17566.18    16730.18    598.33 o 
   3   5   7    21851.34    23074.80    587.08 o 
   5   5   7    20138.08    21347.68    653.72 o 
   7   5   7    25711.30    26083.74    792.57 o 
   9   5   7    34408.37    32625.51    869.47 o 
  11   5   7      465.52      309.87    148.67 o 
  13   5   7    28513.02    29128.65    780.04 o 
  15   5   7    15638.87    15978.40    667.94 o 
  17   5   7      184.12       68.86    269.93 o 
  19   5   7    30762.22    31864.23   1200.77 o 
  21   5   7     3355.62     3165.38    399.70 o 
  23   5   7      314.74       91.86    365.25 o 
  25   5   7       58.93      423.08    383.15 o 
  27   5   7      543.50      994.18    535.31 o 
  29   5   7      447.55      499.03    857.24 o 
 -28   6   7     1181.77     2141.45    912.69 o 
 -26   6   7      255.19      658.04    753.85 o 
 -24   6   7      116.54      238.48    724.70 o 
 -22   6   7     1030.31     1857.35    636.56 o 
 -20   6   7      632.18      119.09    366.47 o 
 -18   6   7        5.80      318.49    524.22 o 
 -16   6   7      141.76      645.46    399.37 o 
 -14   6   7        1.89      230.12    341.13 o 
 -12   6   7      333.84      976.31    443.94 o 
 -10   6   7     1753.67     1888.85    378.68 o 
  -8   6   7      403.19      495.55    279.98 o 
  -6   6   7    18290.51    19745.08   1074.34 o 
  -4   6   7       53.92       32.08     80.85 o 
  -2   6   7    12393.37    13632.63    500.07 o 
   0   6   7     5902.22     5541.83    289.64 o 
   2   6   7    17649.55    16760.46    569.73 o 
   4   6   7    61903.34    59931.55   1167.85 o 
   6   6   7       70.92       26.91    163.87 o 
   8   6   7    14511.57    14596.07    692.79 o 
  10   6   7      495.48      336.78    172.05 o 
  12   6   7    11777.55    11225.58    515.09 o 
  14   6   7    15379.19    15350.37    614.26 o 
  16   6   7     1267.49     1215.83    257.36 o 
  18   6   7    10135.36     8496.81    725.14 o 
  20   6   7     1503.10     1443.38    429.70 o 
  22   6   7     7312.99     7984.90    724.26 o 
  24   6   7      235.23     1616.99    537.94 o 
  26   6   7     7326.98     7143.01    927.58 o 
  28   6   7      508.46      845.47    498.77 o 
 -27   7   7      190.26     1592.91    795.27 o 
 -25   7   7     3269.42     3322.57    916.95 o 
 -23   7   7     2949.44     3595.92    734.00 o 
 -21   7   7     2264.74     2889.07    980.02 o 
 -19   7   7      250.42      259.32    465.41 o 
 -17   7   7     3234.40     3220.33    726.83 o 
 -15   7   7     8597.48     9442.53    860.67 o 
 -13   7   7     2080.67     1819.60    412.34 o 
 -11   7   7       55.36      122.33    268.48 o 
  -9   7   7    10418.23    11847.96    823.32 o 
  -7   7   7     7380.39     7249.92    804.50 o 
  -5   7   7      175.28       69.91    191.59 o 
  -3   7   7    56202.75    56851.32   1176.94 o 
  -1   7   7      986.91      847.48    167.63 o 
   1   7   7    20060.74    19726.39    532.37 o 
   3   7   7      599.77      427.75    116.54 o 
   5   7   7     1437.98     1253.78    211.69 o 
   7   7   7    93201.83    94143.39   1598.78 o 
   9   7   7        8.67      178.89    215.85 o 
  11   7   7    20595.69    20290.44    928.19 o 
  13   7   7      640.42      285.82    245.53 o 
  15   7   7     5752.46     4989.75    475.31 o 
  17   7   7    29651.77    30631.40   1164.43 o 
  19   7   7     9170.45     8324.33    668.71 o 
  21   7   7     1003.39      910.20    291.00 o 
  23   7   7     2496.52     2208.86    394.33 o 
  25   7   7      297.57       34.58    486.41 o 
  27   7   7     7201.45     8275.92   1128.75 o 
 -26   8   7      770.62     2244.23   1146.84 o 
 -24   8   7      274.90       88.12    966.16 o 
 -22   8   7      987.52     1082.96    487.76 o 
 -20   8   7      702.92     1693.29    562.04 o 
 -18   8   7    15299.25    15637.06   1217.82 o 
 -16   8   7      326.61      599.79    362.63 o 
 -14   8   7     1361.66     1861.54    866.78 o 
 -12   8   7      421.96      761.33    403.90 o 
 -10   8   7     2030.99     1970.14    368.33 o 
  -8   8   7     6830.99     6726.42    677.88 o 
  -6   8   7     2965.14     2612.84    348.02 o 
  -4   8   7      390.43      459.94    171.04 o 
  -2   8   7    21711.57    21187.63    491.02 o 
   0   8   7    13166.66    11461.42    345.96 o 
   2   8   7     9736.96     8796.15    364.86 o 
   4   8   7    94048.45    95176.59   1338.46 o 
   6   8   7     6523.62     6398.11    446.72 o 
   8   8   7    40859.71    41194.00   1139.50 o 
  10   8   7    13068.98    13534.44    923.19 o 
  12   8   7       97.38      -85.77    319.79 o 
  14   8   7    40818.71    41224.18   1310.00 o 
  16   8   7      788.89     1231.14    395.93 o 
  18   8   7     1761.40      894.65    366.72 o 
  20   8   7     2019.27     2025.04    474.82 o 
  22   8   7     3221.85     3816.33    515.61 o 
  24   8   7     3388.57     2499.46    456.86 o 
  26   8   7       58.16      373.41    547.17 o 
 -25   9   7      498.99       63.69    515.59 o 
 -23   9   7     1819.99     4404.95    839.05 o 
 -21   9   7      651.32     -286.04    871.11 o 
 -19   9   7       27.92       19.80    379.10 o 
 -17   9   7     5518.34     6279.28    845.42 o 
 -15   9   7     1312.93     1181.21    435.58 o 
 -13   9   7     5194.77     6513.61    639.59 o 
 -11   9   7     2744.24     2611.63    493.95 o 
  -9   9   7     1085.32      684.50    309.63 o 
  -7   9   7     4942.51     4818.86    535.34 o 
  -5   9   7     5340.52     5983.05    476.89 o 
  -3   9   7     1881.30     2141.75    301.81 o 
  -1   9   7     1291.74      957.30    295.17 o 
   1   9   7    24946.74    25443.59    952.22 o 
   3   9   7    53362.26    54087.09   1244.12 o 
   5   9   7      746.52      799.75    402.67 o 
   7   9   7     1392.67     1370.08    284.52 o 
   9   9   7     1458.64     1976.57    448.03 o 
  11   9   7     7644.77     6836.94    876.47 o 
  13   9   7     8893.60     9136.28    723.34 o 
  15   9   7     1051.60      362.72    335.27 o 
  17   9   7     4441.89     3757.99    610.71 o 
  19   9   7     4567.74     3886.13    574.37 o 
  21   9   7    10877.45    10273.44    896.31 o 
  23   9   7     1365.75     1204.44    579.86 o 
  25   9   7     2471.59     2821.94    737.85 o 
 -24  10   7        2.61     -330.34    552.43 o 
 -22  10   7     1820.19     1431.48    758.80 o 
 -20  10   7      530.29      968.80    502.09 o 
 -18  10   7     3010.83     3305.44    625.04 o 
 -16  10   7     2927.28     3948.75    721.79 o 
 -14  10   7      194.55      750.47    568.44 o 
 -12  10   7     1857.05     1373.85    405.65 o 
 -10  10   7      549.44      519.92    293.00 o 
  -8  10   7     3369.07     3459.70    496.59 o 
  -6  10   7     1815.18     1910.58    461.37 o 
  -4  10   7     1512.68     1504.00    338.98 o 
  -2  10   7     5648.87     6353.13    554.64 o 
   0  10   7     1050.18     1823.16    345.61 o 
   2  10   7     2375.13     2659.26    365.51 o 
   4  10   7    22992.04    21139.31   1162.79 o 
   6  10   7     4520.46     5096.72    466.59 o 
   8  10   7     1894.67     2069.94    353.10 o 
  10  10   7      872.66     1058.09    299.48 o 
  12  10   7      413.60      -66.12    308.44 o 
  14  10   7      952.14      954.30    411.66 o 
  16  10   7    10069.07     8959.50   1417.01 o 
  18  10   7      624.66      532.75    362.98 o 
  20  10   7      788.15      832.61    508.19 o 
  22  10   7      419.73      -38.51    329.16 o 
 -21  11   7     6011.87     7508.82    906.92 o 
 -19  11   7      412.26      460.55    926.98 o 
 -17  11   7     8217.77    10204.76   1084.86 o 
 -15  11   7      103.42      733.69    438.00 o 
 -13  11   7        2.90      179.19    639.30 o 
 -11  11   7     2401.82     2018.95    578.74 o 
  -9  11   7     1977.75     1891.31    441.40 o 
  -7  11   7      788.56      779.96    364.87 o 
  -5  11   7     1722.43     2282.68    464.60 o 
  -3  11   7      201.60      555.37    312.77 o 
  -1  11   7     3823.24     4124.99    475.09 o 
   1  11   7     9989.73     9358.16    666.96 o 
   3  11   7     3887.26     4446.11    470.36 o 
   5  11   7    14147.62    14131.50    799.97 o 
   7  11   7       52.47     -141.09    348.49 o 
   9  11   7      196.16      119.25    275.84 o 
  11  11   7     2738.64     3225.98    701.57 o 
  13  11   7      837.25     1357.64    439.98 o 
  15  11   7     1339.24     1015.22   1276.16 o 
  17  11   7      303.90      472.97    491.77 o 
  19  11   7        5.04      699.06    557.01 o 
  21  11   7     1013.74      370.39    435.66 o 
 -18  12   7     2172.36     1275.14    760.75 o 
 -16  12   7     3454.81     3354.87    824.24 o 
 -14  12   7      130.97     -402.33    507.91 o 
 -12  12   7       20.73      605.93    663.52 o 
 -10  12   7      933.29     1291.13    430.44 o 
  -8  12   7     3225.68     3128.99    559.55 o 
  -6  12   7      386.56      875.94    423.14 o 
  -4  12   7     7826.80     8185.38    697.69 o 
  -2  12   7     3582.09     3689.43    482.16 o 
   0  12   7      152.79     -556.36    407.98 o 
   2  12   7       22.87      287.52    394.56 o 
   4  12   7      547.83      536.47    304.08 o 
   6  12   7    22963.68    24258.18   1091.07 o 
   8  12   7     1164.83      779.84    330.08 o 
  10  12   7     1339.57      665.80    355.27 o 
  12  12   7     1064.51     1438.47    497.58 o 
  14  12   7     1972.14     2180.98    568.44 o 
  16  12   7      987.68      572.42    584.67 o 
  18  12   7      789.92      121.70    824.75 o 
 -15  13   7        1.05    -1047.47    945.93 o 
 -13  13   7     1142.39     1002.27    507.98 o 
 -11  13   7     1782.93     1535.06    456.59 o 
  -9  13   7       16.74      415.02    423.40 o 
  -7  13   7     1439.73     1313.92    480.25 o 
  -5  13   7      655.34      754.21    380.43 o 
  -3  13   7     1507.11     2210.59    497.15 o 
  -1  13   7    12378.83    13157.24    862.23 o 
   1  13   7       21.13      203.22    355.14 o 
   3  13   7      369.52      455.25    420.52 o 
   5  13   7     2040.72     2213.77    422.72 o 
   7  13   7      252.70      210.98    514.97 o 
   9  13   7    30443.53    33210.20   1351.92 o 
  11  13   7      232.52     -715.15    553.65 o 
  13  13   7      195.78     -156.24    392.59 o 
  15  13   7     2545.92     3376.71    677.42 o 
 -12  14   7     1157.11     1259.68    848.79 o 
 -10  14   7     1791.14     1654.16    530.46 o 
  -8  14   7     4856.71     4201.26    682.35 o 
  -6  14   7       51.95      655.60    455.66 o 
  -4  14   7     2680.54     2634.80    543.77 o 
  -2  14   7      955.71      296.06    351.54 o 
   0  14   7      741.92      -50.00    484.62 o 
   2  14   7    16261.89    16072.79   1103.05 o 
   4  14   7      614.37      812.77    415.27 o 
   6  14   7     3456.18     2760.85    457.71 o 
   8  14   7      324.35      884.85    388.60 o 
  10  14   7     1358.75     1453.63    466.76 o 
  12  14   7    14510.92    13906.07   1203.73 o 
  -5  15   7      614.97      651.64    548.01 o 
  -3  15   7      799.39      656.66    452.61 o 
  -1  15   7     2843.29     2285.30    519.70 o 
   1  15   7      141.34      461.28    390.41 o 
   3  15   7      307.81     1155.36    524.55 o 
   5  15   7      360.55      215.65    452.92 o 
 -30   0   8      514.03    -2069.18   1669.01 o 
 -28   0   8      310.97      512.42   1005.31 o 
 -26   0   8      447.18      156.16    907.71 o 
 -24   0   8    15781.71    15962.98   2366.87 o 
 -22   0   8     1217.53      -63.44    829.63 o 
 -20   0   8      741.41     1771.50    971.15 o 
 -18   0   8     2369.07     2148.83    447.81 o 
 -16   0   8     1395.66     1227.02    279.02 o 
 -14   0   8    86133.92    82979.62   2582.40 o 
 -12   0   8     3701.31     5346.05   1532.37 o 
 -10   0   8    14458.39    14867.79   1061.67 o 
  -8   0   8    64714.15    63776.08   2143.15 o 
  -6   0   8    28609.66    28224.38   1387.22 o 
  -4   0   8    57226.77    53987.71   1366.65 o 
  -2   0   8    12866.11    13273.79    546.22 o 
   0   0   8    67058.67    67046.63   1629.20 o 
   2   0   8    29125.28    28319.78   1105.57 o 
   4   0   8   198156.30   191174.28   6695.57 o 
   6   0   8    25814.13    27765.48   1143.66 o 
   8   0   8    12556.65    12987.63    834.00 o 
  10   0   8   141798.64   142088.48   2757.02 o 
  12   0   8     4866.67     5791.47    610.02 o 
  14   0   8    77089.04    78331.33   3347.78 o 
  16   0   8     6422.08     6392.81    691.83 o 
  18   0   8      338.67      -78.92    378.21 o 
  20   0   8    33708.61    35348.48   2440.08 o 
  22   0   8      372.05     -211.47    335.35 o 
  24   0   8       84.54     -133.16    519.74 o 
  26   0   8    10018.57    10775.61   1218.07 o 
  28   0   8     7878.72     6379.01   1054.01 o 
  30   0   8     6152.82     6792.06   2505.96 o 
 -31   1   8      292.66      393.22    875.49 o 
 -29   1   8      507.35      622.22    714.19 o 
 -27   1   8     1460.70      791.40   1005.31 o 
 -25   1   8     1060.62     -524.88    791.43 o 
 -23   1   8     1049.58     1046.08    525.24 o 
 -21   1   8     9004.06     8436.69   1157.96 o 
 -19   1   8      298.34     -174.37    400.60 o 
 -17   1   8    17043.18    17532.47    860.86 o 
 -15   1   8       13.77       34.25    211.55 o 
 -13   1   8     2512.37     2889.88    366.61 o 
 -11   1   8   100575.49    98858.48   1934.89 o 
  -9   1   8    81338.91    77877.55   2040.87 o 
  -7   1   8     8407.25     8306.10    415.57 o 
  -5   1   8     7708.56     7813.81    466.61 o 
  -3   1   8     6791.52     6137.35    323.55 o 
  -1   1   8     5923.02     5649.21    266.17 o 
   1   1   8   159596.50   161575.80   2615.51 o 
   3   1   8      709.51      676.11    105.19 o 
   5   1   8    19575.93    18586.84    658.48 o 
   7   1   8   170134.94   166844.52   1227.45 o 
   9   1   8     9320.13     9938.48    526.52 o 
  11   1   8    21185.75    20673.32    893.56 o 
  13   1   8     2453.55     2218.60    300.99 o 
  15   1   8      358.90       60.85    198.33 o 
  17   1   8    70113.06    69316.25   1473.56 o 
  19   1   8     5880.72     5640.25    525.67 o 
  21   1   8      584.23      725.81    272.44 o 
  23   1   8     1410.96     1591.62    335.43 o 
  25   1   8     2647.35     2814.19    521.29 o 
  27   1   8     7542.69     8881.91   1077.02 o 
  29   1   8     1031.71     2172.72    503.30 o 
 -30   2   8      259.55     -710.72   1727.57 o 
 -28   2   8      754.66     -446.78    569.34 o 
 -26   2   8     8214.95     7426.29   1198.87 o 
 -24   2   8      106.13    -1109.84    739.89 o 
 -22   2   8     3458.83     3028.37    768.85 o 
 -20   2   8     3248.31     1607.31    549.51 o 
 -18   2   8      818.29     1254.36    387.60 o 
 -16   2   8     9012.98     8899.58    607.85 o 
 -14   2   8     1692.72     1395.36    443.77 o 
 -12   2   8    75014.73    70727.06   2562.57 o 
 -10   2   8     5108.75     4243.96    402.14 o 
  -8   2   8    18759.68    17567.61    775.13 o 
  -6   2   8    24849.55    26137.08    712.60 o 
  -4   2   8      574.58      747.54    163.20 o 
  -2   2   8      188.19      299.61     83.21 o 
   0   2   8     2311.49     1998.15    138.36 o 
   2   2   8    22259.56    21479.96    446.33 o 
   4   2   8   154624.98   157007.55    896.91 o 
   6   2   8    38036.38    36266.39    695.66 o 
   8   2   8    27995.03    27203.31    691.25 o 
  10   2   8      909.18     1021.15    207.17 o 
  12   2   8      194.58      199.01    197.11 o 
  14   2   8    26439.27    25014.82    779.69 o 
  16   2   8    33164.71    33763.43    942.57 o 
  18   2   8    65028.27    64891.54   1438.25 o 
  20   2   8     1171.57      754.95    247.38 o 
  22   2   8     6522.05     6972.01    584.69 o 
  24   2   8     1132.37     1232.69    327.56 o 
  26   2   8     3563.79     3511.97    494.17 o 
  28   2   8     5822.18     7701.39    697.76 o 
  30   2   8      856.92      714.96    450.59 o 
 -29   3   8       22.01     -403.41    867.54 o 
 -27   3   8     1365.80      869.45   1073.63 o 
 -25   3   8     2722.18     1579.39   1115.11 o 
 -23   3   8    10576.56    12283.32   1484.36 o 
 -21   3   8     2602.55     2824.38    636.64 o 
 -19   3   8     3456.51     3812.32    609.29 o 
 -17   3   8    20455.38    21701.60   1256.93 o 
 -15   3   8     8008.85     8422.46    583.94 o 
 -13   3   8    74524.59    79733.83   1696.90 o 
 -11   3   8    15412.14    15318.79    746.33 o 
  -9   3   8    17845.34    17176.29    767.67 o 
  -7   3   8      301.72      259.46    119.31 o 
  -5   3   8    14037.32    13541.20    431.65 o 
  -3   3   8     2062.82     1882.27    204.87 o 
  -1   3   8    13143.83    13240.64    366.34 o 
   1   3   8    13335.96    12507.11    296.84 o 
   3   3   8     4399.83     4953.06    199.21 o 
   5   3   8   195006.30   198549.27   2819.67 o 
   7   3   8    15979.12    18032.54    655.32 o 
   9   3   8    11681.21    10986.06    449.55 o 
  11   3   8      226.22       22.86    122.51 o 
  13   3   8       97.49       79.58    169.10 o 
  15   3   8   116873.70   117009.05   1715.46 o 
  17   3   8     5664.11     6429.10    440.86 o 
  19   3   8    73180.19    71614.54   1915.95 o 
  21   3   8    34198.82    32900.82   1226.74 o 
  23   3   8     1602.92     2545.74    443.28 o 
  25   3   8     4383.84     4380.48    529.18 o 
  27   3   8     1956.42     1776.99    459.71 o 
  29   3   8    15435.52    18579.41   1599.02 o 
 -30   4   8      369.53     -884.03   1095.59 o 
 -28   4   8     3915.11     7406.37   1429.07 o 
 -26   4   8      129.77      451.20    809.76 o 
 -24   4   8       41.41     1505.29    699.85 o 
 -22   4   8      760.92     1155.95    468.07 o 
 -20   4   8     2185.40     2127.15    453.06 o 
 -18   4   8    14537.86    15021.69   1102.09 o 
 -16   4   8      106.78      235.01    302.99 o 
 -14   4   8      178.07      202.99    275.73 o 
 -12   4   8     9447.10     9392.07    769.49 o 
 -10   4   8      580.77      432.86    272.60 o 
  -8   4   8     8291.51     8231.35    443.99 o 
  -6   4   8       65.29      138.68    113.50 o 
  -4   4   8    14554.99    14150.69    406.53 o 
  -2   4   8     1418.86     1575.91    193.19 o 
   0   4   8     1956.82     1754.57    144.43 o 
   2   4   8     5185.83     4601.08    209.57 o 
   4   4   8    15811.89    16328.79    483.22 o 
   6   4   8     1353.41     1178.89    129.55 o 
   8   4   8    14559.56    13561.12    486.31 o 
  10   4   8    28590.32    28873.88    777.60 o 
  12   4   8    15794.91    15633.84    579.77 o 
  14   4   8    27924.21    28831.96    861.08 o 
  16   4   8       18.52       55.15    223.00 o 
  18   4   8    20513.70    20000.96    916.74 o 
  20   4   8     8259.86     8136.21    568.87 o 
  22   4   8      294.02      573.38    274.46 o 
  24   4   8     8140.46     7399.99    684.56 o 
  26   4   8     4497.84     4614.69    693.14 o 
  28   4   8     3781.14     4306.34    768.31 o 
 -29   5   8      289.91      150.18    726.29 o 
 -27   5   8     1551.89     1046.54    905.27 o 
 -25   5   8     2778.38     1466.79    880.87 o 
 -23   5   8     1533.94     1031.10    725.49 o 
 -21   5   8      165.17     -203.73    438.12 o 
 -19   5   8     2820.07     3297.20    567.20 o 
 -17   5   8    15985.72    15708.04   1115.83 o 
 -15   5   8    15954.57    17099.35   1106.11 o 
 -13   5   8    45069.37    49343.17   2330.42 o 
 -11   5   8    11737.25    12400.61    579.01 o 
  -9   5   8    11334.82    11094.26    776.42 o 
  -7   5   8    17158.05    17803.70    917.96 o 
  -5   5   8    13726.87    13222.88    452.72 o 
  -3   5   8    60077.81    57331.10   1266.41 o 
  -1   5   8   171554.08   168083.52   1840.92 o 
   1   5   8      161.54      242.26    143.65 o 
   3   5   8     9238.54     9450.22    288.29 o 
   5   5   8     7152.36     7220.60    346.25 o 
   7   5   8    16157.47    14348.35    593.59 o 
   9   5   8   145893.27   137288.97   3470.23 o 
  11   5   8    41393.30    40367.16    943.08 o 
  13   5   8     1989.90     2144.78    249.77 o 
  15   5   8     4055.60     4218.60    329.24 o 
  17   5   8     3599.89     3645.47    422.14 o 
  19   5   8    43333.42    46040.59   1449.38 o 
  21   5   8     3770.19     3127.10    454.94 o 
  23   5   8     4881.90     5810.40    639.96 o 
  25   5   8      345.69      515.11    614.93 o 
  27   5   8     1131.40      735.12    512.90 o 
  29   5   8     1830.12     2379.55    698.61 o 
 -28   6   8       40.51     1596.07    855.71 o 
 -26   6   8     3225.52     4524.75   1220.04 o 
 -24   6   8     1700.84     2824.05    649.44 o 
 -22   6   8     2996.67     3945.89    658.70 o 
 -20   6   8       12.76      470.84    510.16 o 
 -18   6   8     3134.77     4315.08    623.71 o 
 -16   6   8    29031.64    29560.21   1513.87 o 
 -14   6   8    20511.74    21299.29   1219.63 o 
 -12   6   8     6534.59     7302.54    711.80 o 
 -10   6   8    12771.88    13895.10    913.62 o 
  -8   6   8      364.32      699.00    294.74 o 
  -6   6   8    41384.82    39448.79   1196.26 o 
  -4   6   8   202951.63   199736.41   2481.57 o 
  -2   6   8     4617.82     4460.83    331.50 o 
   0   6   8    31818.27    32905.54    828.98 o 
   2   6   8    45796.52    44464.98    990.48 o 
   4   6   8     1788.31     1706.80    227.58 o 
   6   6   8   161927.75   163054.66   1961.23 o 
   8   6   8      246.75      -46.52    191.82 o 
  10   6   8     2458.77     2393.85    285.90 o 
  12   6   8    64058.00    62489.07   1253.70 o 
  14   6   8      103.72      -59.44    187.27 o 
  16   6   8    14766.12    14870.17    781.53 o 
  18   6   8      410.09      344.89    244.31 o 
  20   6   8      229.45      443.95    295.74 o 
  22   6   8    15263.61    15737.69    994.08 o 
  24   6   8       19.58     -250.51    363.74 o 
  26   6   8        9.57      458.34    490.98 o 
  28   6   8      760.17     1203.67    873.79 o 
 -27   7   8     1218.39      671.85    914.60 o 
 -25   7   8      445.29     1617.85    592.02 o 
 -23   7   8      220.02     -134.52    474.86 o 
 -21   7   8      586.47     1424.60    511.89 o 
 -19   7   8    17762.44    19551.61   1381.06 o 
 -17   7   8     3664.50     3177.02    621.15 o 
 -15   7   8     1631.41     1885.00    418.99 o 
 -13   7   8     1391.48     1272.53    478.23 o 
 -11   7   8     8179.66     7446.81    724.66 o 
  -9   7   8    22129.68    24135.45   1176.94 o 
  -7   7   8     5956.76     6229.38    517.90 o 
  -5   7   8     1935.71     2636.92    354.28 o 
  -3   7   8     7744.84     8032.22    504.56 o 
  -1   7   8    26660.86    26161.54    693.83 o 
   1   7   8    24338.58    24305.04    840.49 o 
   3   7   8     6085.76     6010.46    213.60 o 
   5   7   8    29870.60    30639.07    920.13 o 
   7   7   8     1368.84     1679.94    268.36 o 
   9   7   8    24853.08    25068.98    983.19 o 
  11   7   8      896.77      782.47    288.10 o 
  13   7   8     3112.03     3187.66    373.63 o 
  15   7   8    24947.06    26249.49    956.69 o 
  17   7   8     1522.95     1445.34    316.46 o 
  19   7   8     3055.48     3093.68    441.79 o 
  21   7   8      364.45      271.90    459.08 o 
  23   7   8      312.28      514.02    369.98 o 
  25   7   8     7891.54     8332.09   1016.98 o 
  27   7   8      408.95      325.11    521.34 o 
 -26   8   8      989.74     1088.95    829.63 o 
 -24   8   8     1000.42     1448.75    541.62 o 
 -22   8   8       69.17      348.13    690.92 o 
 -20   8   8     5028.67     4781.70    769.11 o 
 -18   8   8     1041.07      970.21    528.75 o 
 -16   8   8      672.54      932.05    429.58 o 
 -14   8   8      688.21      798.48    412.18 o 
 -12   8   8      747.44     1265.16    446.03 o 
 -10   8   8     5578.00     5605.66    569.02 o 
  -8   8   8        6.17      260.95    297.13 o 
  -6   8   8     3247.81     3059.96    392.83 o 
  -4   8   8      471.91      506.70    232.87 o 
  -2   8   8     4643.87     4754.88    349.74 o 
   0   8   8     2397.32     3075.14    622.77 o 
   2   8   8    18790.46    19737.84    810.29 o 
   4   8   8     1606.98     1465.56    268.07 o 
   6   8   8     1981.02     2159.77    367.75 o 
   8   8   8     2374.63     1967.51    277.72 o 
  10   8   8    41297.00    39263.40   1310.51 o 
  12   8   8    12866.97    11856.20    787.44 o 
  14   8   8     3638.54     3730.86    830.47 o 
  16   8   8    12309.30    13371.71    818.16 o 
  18   8   8     5155.12     5061.09    633.89 o 
  20   8   8      115.99     -113.06    420.10 o 
  22   8   8      706.17     1194.90    577.60 o 
  24   8   8      142.16     1104.86    603.80 o 
  26   8   8     5224.37     6645.88   1042.66 o 
 -25   9   8       64.07      -94.97    524.27 o 
 -23   9   8     5110.69     4766.35   1125.32 o 
 -21   9   8      566.73     1224.22    640.86 o 
 -19   9   8      460.77      203.38    527.36 o 
 -17   9   8     8644.46     9706.05   1013.81 o 
 -15   9   8      203.89      285.60    423.99 o 
 -13   9   8     3288.86     3483.75    521.67 o 
 -11   9   8      939.86     1851.62    466.48 o 
  -9   9   8      216.03      179.98    357.13 o 
  -7   9   8     4281.25     4141.25    471.40 o 
  -5   9   8     3749.27     3984.75    486.24 o 
  -3   9   8     3397.96     2941.74    380.28 o 
  -1   9   8     3515.72     3998.62    412.47 o 
   1   9   8       44.90       58.53    244.61 o 
   3   9   8    41146.55    41262.32   1099.89 o 
   5   9   8      845.12      922.65    235.62 o 
   7   9   8    24865.19    25224.46    954.24 o 
   9   9   8       66.91      188.31    226.64 o 
  11   9   8      241.65      358.24    299.48 o 
  13   9   8    38290.80    36850.35   1629.68 o 
  15   9   8     1019.46     1389.31    451.51 o 
  17   9   8      864.39      689.66    338.06 o 
  19   9   8     3491.63     3281.70    565.60 o 
  21   9   8     3646.46     3171.06    561.80 o 
  23   9   8    16391.52    19797.76   1336.39 o 
 -22  10   8     1331.35     1423.32    533.39 o 
 -20  10   8      426.68      825.88    541.08 o 
 -18  10   8     6046.98     6655.95    754.72 o 
 -16  10   8      185.72      -18.66    571.96 o 
 -14  10   8    14401.89    16689.47   1422.35 o 
 -12  10   8     3323.36     4509.10   1001.84 o 
 -10  10   8       93.84      -25.82    461.14 o 
  -8  10   8     3974.36     4044.12    660.61 o 
  -6  10   8     1125.49     1049.84    374.57 o 
  -4  10   8    17739.51    19205.49   1039.53 o 
  -2  10   8      508.24      639.65    362.63 o 
   0  10   8    33945.08    35419.96   1211.73 o 
   2  10   8     1684.34     1372.20    356.16 o 
   4  10   8     1039.55     1052.90    309.50 o 
   6  10   8     4340.41     4011.73    430.16 o 
   8  10   8     1501.80     1732.83    357.46 o 
  10  10   8    43275.98    44115.87   1346.99 o 
  12  10   8      160.31      109.01    292.54 o 
  14  10   8     4554.93     2337.18    558.08 o 
  16  10   8     7335.30     7343.35    884.01 o 
  18  10   8     3089.43     3891.06    607.48 o 
  20  10   8    18381.64    19664.59   1220.17 o 
  22  10   8     1292.42     1451.09    618.66 o 
 -21  11   8      344.02      524.52    483.03 o 
 -19  11   8      748.86      805.85    756.51 o 
 -17  11   8     6642.59     8197.45   1035.24 o 
 -15  11   8      124.58       34.21    503.01 o 
 -13  11   8      353.33      270.01    455.29 o 
 -11  11   8     5303.25     5258.75    764.11 o 
  -9  11   8     1619.41     1108.29    419.64 o 
  -7  11   8     9840.13    10463.03    847.99 o 
  -5  11   8       77.04      649.05    406.92 o 
  -3  11   8    11966.14    12920.88    802.82 o 
  -1  11   8    13709.57    14394.09    828.34 o 
   1  11   8     7463.60     5734.84    526.34 o 
   3  11   8     1445.81     1895.38    399.69 o 
   5  11   8     3177.35     3611.96    435.19 o 
   7  11   8    15548.02    16170.71    849.95 o 
   9  11   8     2686.37     3530.32    452.39 o 
  11  11   8     3012.14     2123.98    438.80 o 
  13  11   8    19633.83    19060.92   1651.55 o 
  15  11   8     1424.50     1345.96    545.45 o 
  17  11   8     8286.01     8008.95    920.67 o 
  19  11   8      335.81     1256.59   1095.64 o 
  21  11   8      102.35      139.33    518.04 o 
 -18  12   8     1413.79     1799.80   1054.11 o 
 -16  12   8      184.40      805.23    756.74 o 
 -14  12   8     3945.18     3684.88    726.87 o 
 -12  12   8     6264.41     5732.13    876.39 o 
 -10  12   8     5367.44     6355.92    748.08 o 
  -8  12   8     7255.66     7668.02    772.68 o 
  -6  12   8    26782.79    27630.50   1408.04 o 
  -4  12   8     9279.55    10209.16    870.30 o 
  -2  12   8     1205.84     1801.07    475.36 o 
   0  12   8     1237.08      627.60    354.54 o 
   2  12   8    10180.79     9741.67    986.59 o 
   4  12   8    23754.48    23379.29   1221.70 o 
   6  12   8      118.46      233.19    393.45 o 
   8  12   8     3235.59     3042.85    460.57 o 
  10  12   8     2159.74     2570.35    437.52 o 
  12  12   8     2447.99     2968.77    599.54 o 
  14  12   8    12452.61    13230.32   1705.89 o 
  16  12   8      139.30     -197.43    587.16 o 
  18  12   8       85.65     -336.44    665.65 o 
 -15  13   8       12.87     -755.07    672.07 o 
 -13  13   8     1156.60      893.91    625.96 o 
 -11  13   8     1496.59     1737.78    710.60 o 
  -9  13   8    20675.44    20163.99   1306.47 o 
  -7  13   8      852.23     1439.56    619.86 o 
  -5  13   8     3597.59     3669.90    588.11 o 
  -3  13   8      515.22      289.77    411.70 o 
  -1  13   8      522.69     1096.04    349.23 o 
   1  13   8    15782.31    16295.21   1079.53 o 
   3  13   8     1240.88     1287.36    518.43 o 
   5  13   8    11968.47    11441.38    898.76 o 
   7  13   8     3400.93     3282.01    497.23 o 
   9  13   8      105.82      534.23    451.67 o 
  11  13   8     3182.43     3708.55    665.53 o 
  13  13   8        1.35       90.02    391.51 o 
  15  13   8     4656.10     4116.02   1063.51 o 
 -10  14   8      223.04      617.32    532.52 o 
  -8  14   8        2.43      -57.27    672.69 o 
  -6  14   8      580.21     2035.95    608.67 o 
  -4  14   8      106.92       34.35    392.12 o 
  -2  14   8      764.15      479.94    405.38 o 
   0  14   8       16.89       40.00    377.53 o 
   2  14   8     3097.35     3807.51    724.11 o 
   4  14   8     1554.95      403.92    447.29 o 
   6  14   8      796.71      533.96    545.20 o 
   8  14   8     6167.35     6177.79    650.63 o 
  10  14   8     1365.94     1295.81    586.76 o 
  -3  15   8      704.30      515.20    404.69 o 
  -1  15   8     2292.20     1598.03    641.70 o 
   1  15   8     2135.83     2220.68    518.68 o 
   3  15   8       18.23     -418.38    479.69 o 
 -29   1   9       19.77      222.69    771.06 o 
 -27   1   9      635.01      925.64   1600.69 o 
 -25   1   9     9978.55    10772.82   1944.74 o 
 -23   1   9     2567.09     3894.94    976.19 o 
 -21   1   9     5474.46     5297.98    987.36 o 
 -19   1   9     1361.15      780.63    452.10 o 
 -17   1   9     2040.82     1686.97    307.17 o 
 -15   1   9    30582.85    30213.58   1177.67 o 
 -13   1   9    21144.99    21931.63    966.77 o 
 -11   1   9    56066.85    55746.09   1518.82 o 
  -9   1   9     9976.47     9351.76    445.22 o 
  -7   1   9    13080.18    11576.85    661.82 o 
  -5   1   9    52611.89    51547.26   1100.98 o 
  -3   1   9      176.37      527.41    162.28 o 
  -1   1   9    22306.98    22602.88    547.76 o 
   1   1   9    21068.41    21455.67    501.68 o 
   3   1   9     1318.20     1316.83    128.38 o 
   5   1   9      177.22      308.88    186.66 o 
   7   1   9    36797.90    38048.29   1009.46 o 
   9   1   9    50683.17    46748.81    643.30 o 
  11   1   9    32601.43    33406.19   1072.08 o 
  13   1   9    16216.56    16046.09    866.11 o 
  15   1   9       12.86     -111.29    209.01 o 
  17   1   9    22478.51    22570.66   1117.86 o 
  19   1   9     3798.26     3297.27    490.34 o 
  21   1   9       53.57      248.53    282.53 o 
  23   1   9     2072.19     2516.21    606.88 o 
  25   1   9      857.44      499.55    378.92 o 
  27   1   9     6422.83     7345.46    750.39 o 
  29   1   9     1255.16      440.67    399.95 o 
 -30   2   9      495.76     -386.97   1058.99 o 
 -28   2   9       30.61     -862.27    780.82 o 
 -26   2   9      302.52     1390.84    859.25 o 
 -24   2   9     2139.08     2196.89    736.90 o 
 -22   2   9    19088.76    19654.42   1788.51 o 
 -20   2   9     7358.25     7055.11    775.35 o 
 -18   2   9      122.13      -19.26    348.96 o 
 -16   2   9     3039.30     2649.47    374.01 o 
 -14   2   9     5051.68     5317.32    486.57 o 
 -12   2   9   129236.49   126469.93   4561.40 o 
 -10   2   9      403.31       96.87    259.92 o 
  -8   2   9    28558.52    29547.55   1053.57 o 
  -6   2   9     2862.51     2835.32    267.03 o 
  -4   2   9     1109.48     1122.12    168.60 o 
  -2   2   9   101244.70   101422.35   1130.38 o 
   0   2   9    18528.38    18990.13    412.24 o 
   2   2   9    12119.97    11939.94    352.80 o 
   4   2   9     1420.22     1596.03    211.30 o 
   6   2   9    54653.13    57560.55    873.62 o 
   8   2   9     3482.22     3407.10    259.49 o 
  10   2   9    58627.66    60359.99   1039.75 o 
  12   2   9     4804.50     4982.19    416.14 o 
  14   2   9      122.24      151.95    179.79 o 
  16   2   9    34706.88    34788.76   1073.76 o 
  18   2   9       43.99     -264.90    250.17 o 
  20   2   9    60724.43    59680.14   1607.91 o 
  22   2   9      469.77      506.48    280.91 o 
  24   2   9      299.58     1044.44    394.44 o 
  26   2   9     9152.85    10511.98    888.22 o 
  28   2   9     1142.97     1389.78    448.34 o 
  30   2   9      503.33      813.56    448.58 o 
 -29   3   9      423.23    -2358.76   2466.92 o 
 -27   3   9      266.14     1016.66    900.39 o 
 -25   3   9      484.73    -1149.48    766.32 o 
 -23   3   9      513.43      144.76    632.03 o 
 -21   3   9     1358.34     1933.72    647.32 o 
 -19   3   9    13908.15    15388.02   1131.46 o 
 -17   3   9     1227.50     1195.51    378.56 o 
 -15   3   9       25.79      323.76    350.79 o 
 -13   3   9       38.81      216.56    236.94 o 
 -11   3   9    16533.19    16637.97    815.31 o 
  -9   3   9    36706.75    37010.13   1180.12 o 
  -7   3   9    35548.96    38346.60    878.14 o 
  -5   3   9    29263.20    31018.49    701.16 o 
  -3   3   9     8178.40     8518.20    307.72 o 
  -1   3   9    32122.51    32894.01    635.02 o 
   1   3   9    21615.77    22021.58    484.56 o 
   3   3   9    24000.66    24528.59    619.40 o 
   5   3   9      796.07      506.11    165.72 o 
   7   3   9     5500.08     5576.46    414.62 o 
   9   3   9    13056.34    12897.09    488.87 o 
  11   3   9    28219.56    26926.99    746.79 o 
  13   3   9    68717.41    69214.05   1416.43 o 
  15   3   9    12344.23    11866.84    627.65 o 
  17   3   9     9437.16    10300.74    556.63 o 
  19   3   9      122.00      408.97    251.32 o 
  21   3   9    19850.01    20485.42    915.09 o 
  23   3   9    27756.36    28943.60   1242.20 o 
  25   3   9      928.27      510.47    386.34 o 
  27   3   9     3827.49     3834.76    715.83 o 
  29   3   9      953.26     -168.61    507.27 o 
 -28   4   9     1309.60      568.97    680.70 o 
 -26   4   9      234.69      594.18   1393.28 o 
 -24   4   9    10910.40    10233.54   1419.09 o 
 -22   4   9       60.47     -145.86    466.16 o 
 -20   4   9      694.65     1053.15    485.18 o 
 -18   4   9        0.16     -251.05    385.45 o 
 -16   4   9       47.48      171.47    361.13 o 
 -14   4   9    73154.28    77333.11   2309.37 o 
 -12   4   9     6268.94     5742.24    714.71 o 
 -10   4   9        2.26     -152.91    537.94 o 
  -8   4   9     2496.54     2482.79    438.13 o 
  -6   4   9     3473.21     3386.52    257.91 o 
  -4   4   9    60561.70    59608.09   1196.27 o 
  -2   4   9    23880.13    23120.73   1047.84 o 
   0   4   9    15635.25    15365.68    475.17 o 
   2   4   9    11224.80    11062.80    291.51 o 
   4   4   9    37961.95    37942.83    735.85 o 
   6   4   9    33715.89    34874.83    500.90 o 
   8   4   9   177373.48   171470.97   2269.46 o 
  10   4   9      310.48      316.00    126.70 o 
  12   4   9    14357.19    14513.10    559.57 o 
  14   4   9     1102.98     1697.77    248.07 o 
  16   4   9     6846.46     6441.86    462.33 o 
  18   4   9   144548.19   144002.42   2444.59 o 
  20   4   9     4632.89     4334.07    507.17 o 
  22   4   9    13443.01    14958.64    824.04 o 
  24   4   9     3129.84     1876.78    740.31 o 
  26   4   9    11302.42    12788.01   1055.13 o 
  28   4   9    15924.01    18830.73   1327.35 o 
 -29   5   9      191.03     1107.99    868.62 o 
 -27   5   9      880.33     -498.46    736.41 o 
 -25   5   9       13.25      -36.64    939.43 o 
 -23   5   9      126.56      541.48    486.98 o 
 -21   5   9      486.23      457.51    397.06 o 
 -19   5   9      235.70     -138.54    472.31 o 
 -17   5   9    12804.53    14750.45   1096.58 o 
 -15   5   9     2449.00     3032.92    499.13 o 
 -13   5   9     6242.21     4985.91    677.13 o 
 -11   5   9     7393.07     7800.41    490.25 o 
  -9   5   9       16.79      134.39    243.32 o 
  -7   5   9    26661.88    27525.44    683.32 o 
  -5   5   9     2081.99     2041.47    302.64 o 
  -3   5   9     1552.58     1746.52    228.03 o 
  -1   5   9    25141.03    24612.10    646.45 o 
   1   5   9     7619.46     8025.73    404.48 o 
   3   5   9      727.37      702.61    116.90 o 
   5   5   9   110693.70   113321.19   1352.97 o 
   7   5   9     1244.89      974.16    156.55 o 
   9   5   9    51466.09    49029.47   1013.23 o 
  11   5   9    36153.93    36305.37    893.06 o 
  13   5   9      847.80      451.55    174.42 o 
  15   5   9     5335.60     5199.75    395.22 o 
  17   5   9     5720.85     5765.55    523.13 o 
  19   5   9    10325.33     9101.77    957.89 o 
  21   5   9    12034.07    12217.67    949.21 o 
  23   5   9      268.76      698.77    461.08 o 
  25   5   9     3017.87     2887.35    570.31 o 
  27   5   9     4260.04     4318.53    819.91 o 
 -28   6   9     1374.92     1551.35   1256.64 o 
 -26   6   9     1636.46     1361.33   1493.33 o 
 -24   6   9      793.78      567.74    560.23 o 
 -22   6   9     1122.55     1834.23    547.09 o 
 -20   6   9     2483.06     3354.21    646.20 o 
 -18   6   9     3210.56     2909.00    777.68 o 
 -16   6   9     8200.27     9038.54    889.28 o 
 -14   6   9     1083.27      945.33    473.57 o 
 -12   6   9     3211.65     3696.01    528.14 o 
 -10   6   9     2466.37     2228.65    451.83 o 
  -8   6   9     4469.54     4350.90    314.87 o 
  -6   6   9    17747.49    18760.56    976.33 o 
  -4   6   9      968.65      608.08    259.07 o 
  -2   6   9     1174.62      598.75    268.56 o 
   0   6   9     1752.10     1715.22    188.06 o 
   2   6   9    14155.25    14524.47    576.70 o 
   4   6   9      293.64      188.91    119.67 o 
   6   6   9    17216.07    17363.90    614.83 o 
   8   6   9     1026.82      897.01    175.24 o 
  10   6   9       19.66     -281.79    271.46 o 
  12   6   9      322.30      541.85    236.02 o 
  14   6   9     3073.86     3154.67    386.94 o 
  16   6   9      539.09      493.12    270.42 o 
  18   6   9        7.46     -459.58    306.39 o 
  20   6   9      499.25      568.41    407.75 o 
  22   6   9       59.69      321.95    332.88 o 
  24   6   9     1286.54      111.01    364.46 o 
  26   6   9      221.02       48.41    555.65 o 
 -27   7   9      119.82     1882.06    945.04 o 
 -25   7   9      543.90      882.51    817.43 o 
 -23   7   9       13.11     -319.67    505.78 o 
 -21   7   9    11852.03    11896.84   1142.30 o 
 -19   7   9       40.77      294.14    417.06 o 
 -17   7   9     2823.75     2518.90    556.05 o 
 -15   7   9      123.99      519.51    382.43 o 
 -13   7   9      102.14     -174.03    315.77 o 
 -11   7   9    39237.27    40264.88   1642.04 o 
  -9   7   9     2216.66     2148.50    466.15 o 
  -7   7   9     3973.70     3254.28    384.73 o 
  -5   7   9       33.67      -85.46    224.67 o 
  -3   7   9     7079.24     6207.64    422.73 o 
  -1   7   9    33021.26    33470.21    803.00 o 
   1   7   9    14668.33    14480.95    666.10 o 
   3   7   9      914.19      885.56    252.44 o 
   5   7   9     6337.28     6429.07    455.91 o 
   7   7   9       44.86     -192.10    166.12 o 
   9   7   9     2875.20     3216.62    311.56 o 
  11   7   9    18920.61    18772.92    859.23 o 
  13   7   9      142.90     -325.52    409.10 o 
  15   7   9    12009.78    13438.54    780.83 o 
  17   7   9     2835.81     2439.19    563.26 o 
  19   7   9     2117.44     1787.46    459.58 o 
  21   7   9     6718.92     7694.18    779.39 o 
  23   7   9       34.91     -163.83    401.09 o 
  25   7   9     6477.12     6743.16    852.75 o 
 -26   8   9     1006.02     1337.12   1505.53 o 
 -24   8   9     1012.57     1178.22    669.69 o 
 -22   8   9        5.21      347.28    510.62 o 
 -20   8   9     4216.36     4362.93    745.73 o 
 -18   8   9     6117.44     6464.52    844.42 o 
 -16   8   9     2372.21     1564.71    591.66 o 
 -14   8   9     8142.22     8317.06    857.76 o 
 -12   8   9      168.82      225.70    352.93 o 
 -10   8   9    12608.36    12881.47    831.05 o 
  -8   8   9     9569.70     9609.13    695.37 o 
  -6   8   9     5321.15     5680.82    788.21 o 
  -4   8   9     5107.37     4815.83    393.20 o 
  -2   8   9     1165.31     1074.22    322.87 o 
   0   8   9     8077.48     8596.86    556.21 o 
   2   8   9     3333.54     3583.40    387.29 o 
   4   8   9    17305.51    17792.94    762.92 o 
   6   8   9        7.08     -252.78    245.68 o 
   8   8   9     6473.21     6974.19    497.48 o 
  10   8   9     1613.31     1239.93    259.85 o 
  12   8   9    17009.52    16641.98    952.59 o 
  14   8   9    12645.62    12302.41    842.83 o 
  16   8   9      707.62      834.86    334.45 o 
  18   8   9     6979.57     6968.54    695.21 o 
  20   8   9     1026.58      290.88    385.93 o 
  22   8   9    14342.61    13187.16   1091.82 o 
  24   8   9     3165.72     3260.57    917.82 o 
 -23   9   9      531.20      498.53    528.21 o 
 -21   9   9     1097.15      633.60    505.31 o 
 -19   9   9      119.77      551.83    433.25 o 
 -17   9   9     2749.41     3726.47    782.64 o 
 -15   9   9     9863.22    11796.45   1069.58 o 
 -13   9   9     1442.60     1483.97    456.44 o 
 -11   9   9      428.22      176.00    331.25 o 
  -9   9   9     1396.32     1290.45    347.01 o 
  -7   9   9     6058.26     5832.96    697.74 o 
  -5   9   9     7780.42     7843.17    684.68 o 
  -3   9   9     3270.43     3159.03    455.38 o 
  -1   9   9    21090.70    20342.20    895.56 o 
   1   9   9     4982.46     5400.61    489.48 o 
   3   9   9    25066.80    25814.77    996.03 o 
   5   9   9     1306.45     1338.60    290.87 o 
   7   9   9     1738.96     1138.74    275.03 o 
   9   9   9     6893.41     7582.90    563.72 o 
  11   9   9     1139.77      648.75    297.66 o 
  13   9   9       21.15       28.51    333.49 o 
  15   9   9      718.01      524.80    398.84 o 
  17   9   9     9180.58    10692.23    992.57 o 
  19   9   9     7261.80     8745.43    942.58 o 
  21   9   9        3.28     -479.62    610.92 o 
  23   9   9       81.86       13.75    565.18 o 
 -22  10   9     2998.61     2787.12    744.35 o 
 -20  10   9       56.68     -344.71    624.56 o 
 -18  10   9     2539.18     2097.97    817.95 o 
 -16  10   9      417.62     1007.09    519.84 o 
 -14  10   9      658.71      945.69    519.87 o 
 -12  10   9    12818.72    10775.52   1039.86 o 
 -10  10   9       58.90     -666.74    444.50 o 
  -8  10   9      444.05      411.46    373.24 o 
  -6  10   9       32.30      544.37    353.10 o 
  -4  10   9       22.55        2.49    329.22 o 
  -2  10   9    12208.54    11206.05    725.71 o 
   0  10   9     5088.90     4043.49    472.18 o 
   2  10   9     1157.83      719.88    315.34 o 
   4  10   9     2570.81     2762.06    385.70 o 
   6  10   9     1263.88     1365.60    316.49 o 
   8  10   9     2478.08     3246.32    424.47 o 
  10  10   9      166.27      494.85    250.49 o 
  12  10   9     1465.18     1342.20    341.23 o 
  14  10   9     1621.04     1543.89    389.89 o 
  16  10   9     5619.32     5361.12    740.16 o 
  18  10   9     1350.95     2072.80    789.93 o 
  20  10   9     2851.07     2508.96   1061.43 o 
  22  10   9       55.77      223.69    581.59 o 
 -19  11   9     3032.33     2683.46   1090.60 o 
 -17  11   9      783.38     2002.80    767.64 o 
 -15  11   9      230.99      452.26    812.55 o 
 -13  11   9      182.64       48.84    538.31 o 
 -11  11   9      605.02      667.37    563.19 o 
  -9  11   9     2701.84     3012.21    553.91 o 
  -7  11   9     1812.81     2396.87    478.35 o 
  -5  11   9      338.16      681.17    369.96 o 
  -3  11   9      871.45     1228.51    395.72 o 
  -1  11   9     4268.86     3728.54    440.45 o 
   1  11   9     8119.33     7659.13    648.27 o 
   3  11   9    33344.49    33735.32   1514.44 o 
   5  11   9       81.35       98.26    305.57 o 
   7  11   9       28.03      260.42    302.39 o 
   9  11   9      233.24      719.14    288.62 o 
  11  11   9     6440.86     7116.16    759.07 o 
  13  11   9    14102.39    14388.60   1081.87 o 
  15  11   9     1448.47     1755.54    444.91 o 
  17  11   9     7651.08     8501.26   1032.94 o 
  19  11   9      149.06     -937.86    682.00 o 
 -18  12   9       67.76      646.18   1127.32 o 
 -16  12   9      586.12      888.86   1028.18 o 
 -14  12   9      133.19     -471.58    863.79 o 
 -12  12   9      122.68     -507.90    526.81 o 
 -10  12   9     6612.43     7005.80    803.77 o 
  -8  12   9      175.48     -196.26    427.29 o 
  -6  12   9      155.39      188.29    445.04 o 
  -4  12   9      439.76      800.13    579.01 o 
  -2  12   9       87.42      -61.14    465.31 o 
   0  12   9     5337.86     5632.18    583.57 o 
   2  12   9     3724.81     3997.88    555.02 o 
   4  12   9    10396.31    10915.89    872.88 o 
   6  12   9       46.60      255.01    318.04 o 
   8  12   9      122.24      169.52    390.54 o 
  10  12   9      296.80      393.86    305.05 o 
  12  12   9     8971.61     8942.19    912.66 o 
  14  12   9     7354.88     9021.43    919.96 o 
  16  12   9       73.78      145.33    406.85 o 
  18  12   9      812.11     1284.80   1068.75 o 
 -15  13   9      127.63    -1024.21    682.81 o 
 -13  13   9     4117.62     3938.99    688.49 o 
 -11  13   9        3.51      246.37    515.99 o 
  -9  13   9     1838.96     1399.62    533.67 o 
  -7  13   9      565.10      904.98    428.30 o 
  -5  13   9     1516.19     1366.46    464.37 o 
  -3  13   9     5217.17     3799.60    620.92 o 
  -1  13   9      166.25      243.15    377.24 o 
   1  13   9      738.87      753.32    454.80 o 
   3  13   9      870.90      500.99    360.52 o 
   5  13   9        5.57     -373.10    399.55 o 
   7  13   9     1933.37     2509.02    444.23 o 
   9  13   9     2878.24     3190.92    517.29 o 
  11  13   9      176.76      144.78    474.37 o 
  13  13   9     1369.52      354.46    963.83 o 
 -10  14   9       97.93      -28.05    491.71 o 
  -8  14   9      820.31      572.69    759.33 o 
  -6  14   9     5687.52     5827.67    781.89 o 
  -4  14   9       12.73     -516.12    550.41 o 
  -2  14   9      240.83      163.18    471.64 o 
   0  14   9      440.81      868.44    524.84 o 
   2  14   9      460.96      400.48    464.28 o 
   4  14   9     1631.30     1147.11    538.15 o 
   6  14   9     1256.94     1176.59    477.38 o 
   8  14   9     2342.50     2284.96    567.67 o 
  10  14   9     1071.79     1589.50    443.82 o 
 -30   0  10       45.39     -448.97   1137.08 o 
 -28   0  10      560.07     1395.72   1171.24 o 
 -26   0  10      114.73      756.42   1063.87 o 
 -24   0  10     2926.96     1913.02    995.55 o 
 -22   0  10    17916.05    16865.81   2361.99 o 
 -20   0  10      656.32     -927.23    966.27 o 
 -18   0  10    22914.44    25008.32   1602.86 o 
 -16   0  10     3323.88     3776.32    627.86 o 
 -14   0  10      130.16      389.83    407.49 o 
 -12   0  10   110282.05   112581.65   5287.65 o 
 -10   0  10    94341.54   102359.67   4526.34 o 
  -8   0  10   213351.09   215240.69   4237.30 o 
  -6   0  10   289600.31   289720.31   5090.00 o 
  -4   0  10    57438.88    55799.59   1275.60 o 
  -2   0  10     9653.54    10894.71    554.70 o 
   0   0  10    53833.34    52097.79   1663.79 o 
   2   0  10    26014.10    27320.85    993.02 o 
   4   0  10    19761.83    20862.36   1063.90 o 
   6   0  10    78043.32    77070.37   1151.05 o 
   8   0  10      113.44      336.26    284.67 o 
  10   0  10   172031.44   161054.30   2834.37 o 
  12   0  10    54504.46    54726.01   1920.36 o 
  14   0  10    11485.12    11501.98    935.09 o 
  16   0  10    42227.54    42037.64   2630.40 o 
  18   0  10      340.77      849.15    624.66 o 
  20   0  10     8686.09     8413.38   1332.28 o 
  22   0  10    51021.44    55423.90   3396.59 o 
  24   0  10    11587.73    10477.69   1605.57 o 
  26   0  10      104.83      -34.16    780.82 o 
  28   0  10     4161.65     1732.45    790.58 o 
  30   0  10     6528.76     8403.62   1825.18 o 
 -29   1  10       46.13    -1257.29    838.19 o 
 -27   1  10        5.74     -645.34    897.95 o 
 -25   1  10     1571.14     2318.87    766.48 o 
 -23   1  10       29.46      114.51    472.40 o 
 -21   1  10    18627.94    19562.93   1759.81 o 
 -19   1  10       85.44     -219.39    569.43 o 
 -17   1  10     5755.73     5946.96    575.31 o 
 -15   1  10     3646.30     3762.39    473.65 o 
 -13   1  10    16670.82    15606.57    852.60 o 
 -11   1  10     3205.48     2889.59    254.63 o 
  -9   1  10    12037.54    12397.32    741.79 o 
  -7   1  10     2296.35     1190.09    378.45 o 
  -5   1  10    43124.57    42589.27   1137.06 o 
  -3   1  10    14954.81    14129.97    444.44 o 
  -1   1  10      109.99      209.85    112.45 o 
   1   1  10      830.25      847.11    133.63 o 
   3   1  10      979.03     1084.77    168.41 o 
   5   1  10    36544.61    34910.27   1042.47 o 
   7   1  10    24388.95    24373.44    846.79 o 
   9   1  10    93505.59    86799.05   1508.26 o 
  11   1  10     1331.46     1227.87    237.79 o 
  13   1  10    18460.66    17547.11    813.23 o 
  15   1  10    10702.24    10557.67    748.37 o 
  17   1  10     1274.89     1063.77    388.38 o 
  19   1  10    55662.61    54225.47   2208.40 o 
  21   1  10      737.03      829.26    419.13 o 
  23   1  10    11218.75    11311.97   1164.64 o 
  25   1  10    21652.01    20421.79   1614.96 o 
  27   1  10     1019.90      716.53    929.67 o 
  29   1  10     1766.83     2331.80   1066.31 o 
 -30   2  10        9.79     -194.43    910.15 o 
 -28   2  10      300.63     -616.42   1217.60 o 
 -26   2  10      699.43      326.03   1312.76 o 
 -24   2  10      286.62     -633.08    595.39 o 
 -22   2  10     1082.30     2412.69    805.77 o 
 -20   2  10     8749.65     8782.41    896.32 o 
 -18   2  10     9936.88    10208.62    946.15 o 
 -16   2  10       88.75     -197.04    286.39 o 
 -14   2  10      471.93      355.24    256.44 o 
 -12   2  10    88026.40    84168.28   2999.21 o 
 -10   2  10    39063.01    40639.14   1315.47 o 
  -8   2  10    18581.03    17251.95    835.03 o 
  -6   2  10       46.69      218.03    142.72 o 
  -4   2  10    10186.65     9875.97    450.74 o 
  -2   2  10   105024.69    99670.26   1267.49 o 
   0   2  10     1711.77     1305.56    113.66 o 
   2   2  10       72.48       42.75     85.73 o 
   4   2  10     7059.84     7143.83    256.13 o 
   6   2  10    52880.92    55696.39   1266.42 o 
   8   2  10    36067.94    34235.21    699.23 o 
  10   2  10     1365.77     1253.67    160.02 o 
  12   2  10    45221.16    42990.16    978.15 o 
  14   2  10      517.52      335.95    266.87 o 
  16   2  10     2050.06     2255.79    309.15 o 
  18   2  10     3374.57     2612.58    368.15 o 
  20   2  10       77.48      738.63    308.80 o 
  22   2  10    15859.53    18006.79   1192.23 o 
  24   2  10      733.39      999.05    390.94 o 
  26   2  10     2415.51     1754.44    494.81 o 
  28   2  10       22.99     1337.89    564.22 o 
 -29   3  10       37.25    -1210.19    872.08 o 
 -27   3  10       44.33       20.41    739.33 o 
 -25   3  10     3837.27     4793.47   2447.40 o 
 -23   3  10      320.39      162.03    663.14 o 
 -21   3  10      490.89     -379.10   1017.51 o 
 -19   3  10       54.97      -35.59    449.80 o 
 -17   3  10      406.89     -254.93    408.20 o 
 -15   3  10    35024.84    35859.90   1298.32 o 
 -13   3  10    44160.95    42734.61   1402.40 o 
 -11   3  10      142.93      -71.88    228.89 o 
  -9   3  10    10716.51    10309.27    721.29 o 
  -7   3  10    58536.13    58390.61   1175.54 o 
  -5   3  10    70836.22    72405.89   1082.22 o 
  -3   3  10     9211.25     8690.68    326.72 o 
  -1   3  10    52042.07    52763.12    863.55 o 
   1   3  10    97356.95    94314.49   1053.02 o 
   3   3  10    16822.00    15885.49    491.07 o 
   5   3  10    56446.05    58439.19    722.81 o 
   7   3  10    15530.37    14296.06    613.52 o 
   9   3  10    59393.60    58375.38   1210.43 o 
  11   3  10   141273.19   142073.17   1709.23 o 
  13   3  10       32.61      -74.72    153.14 o 
  15   3  10       29.44       23.25    195.46 o 
  17   3  10    10716.19    10205.29    616.50 o 
  19   3  10      395.85      239.76    299.55 o 
  21   3  10     6670.72     7658.39    584.18 o 
  23   3  10     1110.37     1050.81    370.01 o 
  25   3  10      156.89      783.08    948.43 o 
  27   3  10     4986.08     4630.53    944.54 o 
  29   3  10     1119.70     2193.15    710.84 o 
 -28   4  10      411.07      772.45    661.23 o 
 -26   4  10       93.32      467.78    924.79 o 
 -24   4  10      214.68     -591.69    978.47 o 
 -22   4  10        2.29      414.81    684.41 o 
 -20   4  10     5206.65     5278.17    843.65 o 
 -18   4  10     7728.48     7894.29    859.56 o 
 -16   4  10     4755.40     3654.74   1039.95 o 
 -14   4  10    10407.59     9334.25    820.23 o 
 -12   4  10     1192.90     1190.65    328.25 o 
 -10   4  10    23932.23    24144.61   1025.25 o 
  -8   4  10    17496.61    18872.27    547.66 o 
  -6   4  10     2720.75     2938.03    244.46 o 
  -4   4  10    61722.04    62344.76   1240.50 o 
  -2   4  10     5180.98     5077.76    253.64 o 
   0   4  10    52650.21    51981.33    896.99 o 
   2   4  10     3099.86     3522.67    196.60 o 
   4   4  10      262.30      104.39     81.57 o 
   6   4  10    35411.96    33715.61    588.74 o 
   8   4  10     5848.81     5238.24    324.54 o 
  10   4  10       37.67      -38.70    190.24 o 
  12   4  10     1293.43      927.68    242.62 o 
  14   4  10    22152.94    23207.66    745.32 o 
  16   4  10      741.69      851.62    249.17 o 
  18   4  10     2594.45     3251.39    480.39 o 
  20   4  10     6014.79     7533.70    961.32 o 
  22   4  10      286.57      -25.18    297.01 o 
  24   4  10       38.67      101.64    416.50 o 
  26   4  10     1629.19     2208.68    604.11 o 
  28   4  10      768.31      472.83    523.36 o 
 -27   5  10       60.79      401.31   1903.26 o 
 -25   5  10      258.17      -75.40    605.49 o 
 -23   5  10      522.85      973.23    718.25 o 
 -21   5  10     4717.77     5109.90    794.88 o 
 -19   5  10     3727.16     4591.23    716.84 o 
 -17   5  10     4655.70     5210.58    717.43 o 
 -15   5  10        9.87     -122.13    299.77 o 
 -13   5  10      442.12      432.26    399.80 o 
 -11   5  10      125.26     -217.92    408.91 o 
  -9   5  10     9652.77    10563.55    587.00 o 
  -7   5  10    60518.02    62123.33   1094.08 o 
  -5   5  10      806.50      579.15    115.77 o 
  -3   5  10       27.28       89.63    156.83 o 
  -1   5  10    14952.22    15428.28    529.49 o 
   1   5  10     4960.16     4766.41    258.05 o 
   3   5  10    27911.95    25992.01    533.27 o 
   5   5  10     1763.10     1737.09    189.65 o 
   7   5  10    60073.37    61011.35   1010.21 o 
   9   5  10     1530.44     1229.81    271.35 o 
  11   5  10     3339.56     3416.60    298.27 o 
  13   5  10      553.15      195.57    218.59 o 
  15   5  10        1.56     -315.93    210.62 o 
  17   5  10    69209.94    68307.77   1830.39 o 
  19   5  10     1325.69     1407.05    469.12 o 
  21   5  10       10.69      155.52    378.73 o 
  23   5  10    13875.72    13953.53    975.34 o 
  25   5  10     1022.34     1536.52    507.37 o 
  27   5  10     9564.14    11703.40   1100.84 o 
 -26   6  10     1064.74       77.49    551.48 o 
 -24   6  10     1559.26     2650.02    729.25 o 
 -22   6  10     3593.98     5812.72    852.85 o 
 -20   6  10        1.16     -438.94    483.59 o 
 -18   6  10      958.04      902.90    510.48 o 
 -16   6  10     5973.99     6500.50    780.03 o 
 -14   6  10     1001.23      601.41    395.20 o 
 -12   6  10    14731.90    15874.57   1067.78 o 
 -10   6  10    13725.42    14443.91    708.70 o 
  -8   6  10     7990.00     8125.31    549.85 o 
  -6   6  10    10899.39    11236.12    652.10 o 
  -4   6  10     7311.49     7991.70    483.44 o 
  -2   6  10    18026.87    17947.73    615.36 o 
   0   6  10      191.82      339.99    129.86 o 
   2   6  10    10040.95     9862.92    489.49 o 
   4   6  10     8597.81     8329.94    439.39 o 
   6   6  10    16586.80    15782.16    588.94 o 
   8   6  10    14916.89    14266.06    542.59 o 
  10   6  10    15222.93    16553.29    782.94 o 
  12   6  10      282.48      212.90    233.30 o 
  14   6  10    35862.64    35546.76   1166.18 o 
  16   6  10     2368.13     2190.63    358.86 o 
  18   6  10     6427.15     7530.71    962.92 o 
  20   6  10    56028.89    55263.80   2366.89 o 
  22   6  10     1639.17     1668.56    637.60 o 
  24   6  10     4658.33     4402.11    691.05 o 
  26   6  10      138.19       -1.77    509.47 o 
 -25   7  10      486.78      633.44    617.01 o 
 -23   7  10     4228.53     3017.90    914.00 o 
 -21   7  10      292.60      456.53    636.61 o 
 -19   7  10      577.24      725.83    567.39 o 
 -17   7  10     1764.90      965.47    791.57 o 
 -15   7  10        6.50      135.58    346.01 o 
 -13   7  10    21871.87    23587.93   2121.73 o 
 -11   7  10     6384.30     6421.32   1033.86 o 
  -9   7  10     8432.21     7607.49    719.42 o 
  -7   7  10     1197.68      430.43    235.95 o 
  -5   7  10      981.16      668.61    209.54 o 
  -3   7  10    33401.30    34165.62    998.29 o 
  -1   7  10     3297.83     3953.80    442.94 o 
   1   7  10    30706.27    31885.83    997.43 o 
   3   7  10     1439.10     1443.53    238.07 o 
   5   7  10    23535.63    23722.57    769.99 o 
   7   7  10     2650.54     2618.53    275.92 o 
   9   7  10      415.22      208.56    176.78 o 
  11   7  10    15028.21    14082.51    772.71 o 
  13   7  10      395.87      236.15    277.38 o 
  15   7  10    16304.62    16287.76    859.80 o 
  17   7  10    20949.13    22592.27   1156.06 o 
  19   7  10       63.42      -30.93    461.28 o 
  21   7  10      396.65      549.06    643.56 o 
  23   7  10      882.12      309.75    445.61 o 
  25   7  10     2815.60     3062.73    640.31 o 
 -24   8  10      114.03      336.61    833.97 o 
 -22   8  10     5099.19     4855.00    855.97 o 
 -20   8  10      201.03      570.97    469.69 o 
 -18   8  10      556.44      750.46    525.63 o 
 -16   8  10     6018.12     5697.62    786.01 o 
 -14   8  10       53.50       96.33    573.68 o 
 -12   8  10    37517.64    40028.76   1752.27 o 
 -10   8  10     8121.79     9981.41    757.98 o 
  -8   8  10     1694.76     1846.21    378.77 o 
  -6   8  10      654.35      230.20    231.74 o 
  -4   8  10      644.63      656.68    296.92 o 
  -2   8  10    60753.53    58570.94   1803.24 o 
   0   8  10    53281.77    55591.08   1396.42 o 
   2   8  10    29005.32    27745.80    985.68 o 
   4   8  10    52528.39    53162.58   1308.00 o 
   6   8  10     1714.00     1769.99    262.57 o 
   8   8  10    10690.13    10005.33    545.64 o 
  10   8  10    15116.24    14496.28    791.51 o 
  12   8  10     4646.15     4915.59    553.39 o 
  14   8  10    21616.54    22132.48   1114.61 o 
  16   8  10     3331.27     2828.13    462.57 o 
  18   8  10     3697.54     4092.56    722.99 o 
  20   8  10     3464.92     4044.81    821.09 o 
  22   8  10       56.84      267.61    534.27 o 
  24   8  10     4851.47     4826.91    901.07 o 
 -23   9  10      601.32      621.58    518.01 o 
 -21   9  10       26.80     -377.55    796.71 o 
 -19   9  10      613.31     -510.30    880.87 o 
 -17   9  10      425.47       72.05    512.07 o 
 -15   9  10    16901.20    16462.13   1258.76 o 
 -13   9  10    10351.83    11294.13    878.12 o 
 -11   9  10     2002.49     1827.50    419.82 o 
  -9   9  10    17213.99    17755.76   1230.44 o 
  -7   9  10    10242.62    10693.42    944.94 o 
  -5   9  10    31407.71    30309.41   1300.29 o 
  -3   9  10      544.13     1186.28    355.85 o 
  -1   9  10     4965.01     5214.76    487.19 o 
   1   9  10    58314.02    61123.48   1541.75 o 
   3   9  10    25341.48    27339.47   1162.03 o 
   5   9  10     1048.36     1025.18    262.39 o 
   7   9  10     2219.24     1316.75    270.94 o 
   9   9  10     8906.43     8006.96    535.03 o 
  11   9  10     5149.33     4803.92    472.04 o 
  13   9  10    20753.21    21498.97    975.22 o 
  15   9  10      269.18      354.82    396.72 o 
  17   9  10      334.51      179.23   1390.84 o 
  19   9  10      796.89      351.65    632.65 o 
  21   9  10     1269.36      971.69    810.07 o 
  23   9  10     3416.13     3464.16    999.39 o 
 -22  10  10       45.15       55.09    639.29 o 
 -20  10  10     1809.86     1460.96    750.70 o 
 -18  10  10     4858.68     5985.17    892.08 o 
 -16  10  10      709.88       31.72    575.71 o 
 -14  10  10     1020.40      382.74    527.59 o 
 -12  10  10     3131.09     2624.92    692.60 o 
 -10  10  10     5100.02     4360.57    692.18 o 
  -8  10  10    14891.15    15894.69   1206.14 o 
  -6  10  10     3156.14     3123.92    479.89 o 
  -4  10  10       26.34      983.82    403.32 o 
  -2  10  10    17196.64    17428.40   1033.10 o 
   0  10  10     1537.62     1630.76    309.01 o 
   2  10  10    25271.56    24831.38   1044.27 o 
   4  10  10     9615.71    11056.22    793.79 o 
   6  10  10     9975.80    11212.82    702.45 o 
   8  10  10      263.17      898.29    306.41 o 
  10  10  10       17.44       20.06    270.39 o 
  12  10  10      626.28      579.99    307.00 o 
  14  10  10     1038.98      964.73    442.36 o 
  16  10  10    21993.54    23860.84   1479.32 o 
  18  10  10     7205.83     6297.40   1095.17 o 
  20  10  10     1608.57     2468.27    907.51 o 
 -19  11  10      505.68     1185.69    827.88 o 
 -17  11  10      416.64      496.30    677.76 o 
 -15  11  10       58.81     -258.98    633.89 o 
 -13  11  10       83.12     -639.52    675.26 o 
 -11  11  10     3184.26     1727.83    561.04 o 
  -9  11  10     4679.27     4489.51    605.07 o 
  -7  11  10       79.59      -73.47    430.16 o 
  -5  11  10     2039.72     1653.06    412.77 o 
  -3  11  10      140.44      392.12    426.86 o 
  -1  11  10      532.79      274.46    322.65 o 
   1  11  10     2433.95     2666.94    409.65 o 
   3  11  10       15.58        2.07    421.22 o 
   5  11  10       48.07      529.12    363.80 o 
   7  11  10     4580.33     5532.84    542.09 o 
   9  11  10     2615.28     2554.03    409.02 o 
  11  11  10        0.17     -278.72    315.85 o 
  13  11  10      799.42     1069.81    435.68 o 
  15  11  10     4590.95     5317.90    772.63 o 
  17  11  10     4926.90     4687.20   1065.69 o 
  19  11  10     2914.30     2137.57    852.46 o 
 -16  12  10      886.17      600.41    640.81 o 
 -14  12  10     4017.09     4085.19    922.63 o 
 -12  12  10     1539.36     2234.72    683.17 o 
 -10  12  10     1369.46     1510.85    490.69 o 
  -8  12  10        7.80     -377.20    371.56 o 
  -6  12  10     3783.91     4674.95    724.19 o 
  -4  12  10     1297.28     1046.57    427.40 o 
  -2  12  10      319.60     -109.45    406.02 o 
   0  12  10      224.44      114.90    423.86 o 
   2  12  10     2508.55     2777.52    486.18 o 
   4  12  10     4499.21     4934.94    591.57 o 
   6  12  10      340.56      329.96    381.64 o 
   8  12  10       24.82      -43.64    433.82 o 
  10  12  10      519.58      256.76    313.60 o 
  12  12  10     9876.02     8141.22    866.66 o 
  14  12  10     5455.33     5617.01    851.33 o 
  16  12  10       91.31      347.47   1110.23 o 
 -13  13  10     1872.09     2458.51    587.02 o 
 -11  13  10       67.24      -52.15    511.60 o 
  -9  13  10     1656.64     2436.77    552.28 o 
  -7  13  10     3878.28     3383.45    699.73 o 
  -5  13  10     1835.92      657.18    480.05 o 
  -3  13  10     3952.27     3956.42    638.76 o 
  -1  13  10      826.68      854.81    434.25 o 
   1  13  10     9063.78     9409.74    842.83 o 
   3  13  10       52.31       19.79    403.71 o 
   5  13  10      329.72     1287.56    598.03 o 
   7  13  10       70.44     1511.67    517.26 o 
   9  13  10     2499.57     3327.63    515.42 o 
  11  13  10     9114.62     9205.42   1159.63 o 
  13  13  10     1803.60     1589.64    677.81 o 
  -8  14  10       62.59      372.40    584.30 o 
  -6  14  10      184.09      209.00    498.17 o 
  -4  14  10     5215.33     4940.70    657.12 o 
  -2  14  10     5746.10     5490.59    746.20 o 
   0  14  10     4215.51     4552.97    680.61 o 
   2  14  10       93.38      324.10    459.13 o 
   4  14  10     5875.28     7201.04    941.77 o 
   6  14  10     3939.36     4599.60    705.64 o 
   8  14  10     1800.89     2509.78    555.91 o 
 -29   1  11       34.26     -606.43    824.50 o 
 -27   1  11        5.88      353.93    741.37 o 
 -25   1  11     2060.22      899.68    956.51 o 
 -23   1  11     2132.28     2370.05    723.60 o 
 -21   1  11       94.28      -18.86    563.87 o 
 -19   1  11      355.14      299.71    355.63 o 
 -17   1  11     4999.80     4174.04    497.09 o 
 -15   1  11     3651.68     4304.67    502.48 o 
 -13   1  11     1929.97     2036.22    367.69 o 
 -11   1  11    43464.65    42036.31   1418.42 o 
  -9   1  11    70869.09    68934.30   2650.62 o 
  -7   1  11     1377.30      759.47    345.86 o 
  -5   1  11    25585.99    26382.44   1059.45 o 
  -3   1  11    10606.14    10264.89    401.94 o 
  -1   1  11    96951.23    98699.16   1269.96 o 
   1   1  11    59373.04    58711.23    856.37 o 
   3   1  11    40740.05    39938.25    527.72 o 
   5   1  11     1015.58      944.88    243.01 o 
   7   1  11     6511.48     6049.65    456.21 o 
   9   1  11   105647.10   101748.51   2046.25 o 
  11   1  11     8948.57     9028.46    284.61 o 
  13   1  11    42911.36    42868.88   1301.48 o 
  15   1  11      750.52      827.70    353.58 o 
  17   1  11    19261.00    20302.01   1070.90 o 
  19   1  11     1449.07     1700.28    383.57 o 
  21   1  11     3051.72     3152.74    766.18 o 
  23   1  11    25570.73    27551.30   1777.98 o 
  25   1  11      423.64      816.11    523.50 o 
  27   1  11       81.83     -320.90    454.55 o 
  29   1  11     2141.69     2568.72    784.89 o 
 -28   2  11      108.81       90.51    897.19 o 
 -26   2  11     1019.29     2764.45    969.00 o 
 -24   2  11      220.35      741.02    603.79 o 
 -22   2  11     1249.32     2460.36   1095.59 o 
 -20   2  11     4304.79     4141.31    746.98 o 
 -18   2  11     1304.35      328.45    436.30 o 
 -16   2  11      758.55     1002.12    421.22 o 
 -14   2  11    23371.39    22235.70   1068.39 o 
 -12   2  11    11499.67    10376.35    697.80 o 
 -10   2  11    17680.70    16488.24    881.37 o 
  -8   2  11     1517.52     1356.06    277.53 o 
  -6   2  11    18198.56    17679.23    701.16 o 
  -4   2  11    23376.13    22367.74    618.45 o 
  -2   2  11    39541.61    39163.97    795.97 o 
   0   2  11    10652.45     9617.15    302.91 o 
   2   2  11    26907.53    26304.52    579.11 o 
   4   2  11    21487.56    20728.30    441.74 o 
   6   2  11    34656.82    33916.77   1037.07 o 
   8   2  11       53.66      127.30    117.57 o 
  10   2  11    58893.30    55622.70    943.51 o 
  12   2  11    22884.58    22864.56    647.68 o 
  14   2  11    18402.71    18194.61    795.80 o 
  16   2  11      226.74      212.49    233.05 o 
  18   2  11     5628.97     5644.47    541.33 o 
  20   2  11     6850.77     7262.59    668.71 o 
  22   2  11     9131.96     9910.26    969.99 o 
  24   2  11     1741.80     1659.20    629.18 o 
  26   2  11     6141.04     6265.35    830.30 o 
  28   2  11     2318.85     3431.44    895.89 o 
 -29   3  11      724.96      599.57   1305.44 o 
 -27   3  11      541.22     2710.08   1091.26 o 
 -25   3  11      116.61     -746.10    917.47 o 
 -23   3  11     1249.83     1755.07    675.26 o 
 -21   3  11     1075.10      390.56    430.32 o 
 -19   3  11      972.43     1355.36    643.31 o 
 -17   3  11     8221.62     6881.83    792.98 o 
 -15   3  11     8695.85     8670.54    691.91 o 
 -13   3  11      330.65      183.09    316.98 o 
 -11   3  11       21.19        0.75    240.82 o 
  -9   3  11     3937.47     3678.27    438.28 o 
  -7   3  11    14482.27    15095.49    636.66 o 
  -5   3  11     4441.51     4695.26    343.32 o 
  -3   3  11      698.32      658.66    143.19 o 
  -1   3  11     8177.70     7503.17    329.52 o 
   1   3  11    27924.05    27085.33    593.17 o 
   3   3  11    21598.76    21794.55    597.22 o 
   5   3  11      990.17     1235.53    172.95 o 
   7   3  11     4245.37     4615.22    297.21 o 
   9   3  11     5062.82     4532.23    372.91 o 
  11   3  11       10.12      257.44    168.41 o 
  13   3  11     7037.08     6967.79    393.39 o 
  15   3  11      254.87     -158.58    221.82 o 
  17   3  11     6214.14     6099.40    495.04 o 
  19   3  11      292.55       70.57    272.83 o 
  21   3  11     6744.27     6166.22    591.90 o 
  23   3  11     1659.09     1176.12    628.04 o 
  25   3  11        0.11      466.93    582.16 o 
  27   3  11       84.63      862.47    714.09 o 
 -28   4  11      367.27      311.41    802.95 o 
 -26   4  11        2.19       66.32    713.09 o 
 -24   4  11     1616.29     1175.86    949.19 o 
 -22   4  11      347.14      625.49    452.25 o 
 -20   4  11     6484.54     9254.12    987.60 o 
 -18   4  11      462.48      539.11    545.84 o 
 -16   4  11     1584.02      823.66    437.84 o 
 -14   4  11       64.28     -102.22    296.56 o 
 -12   4  11      259.40      -45.09    257.41 o 
 -10   4  11    28408.60    30348.09   1415.82 o 
  -8   4  11     5654.85     5323.80    602.65 o 
  -6   4  11     6279.80     6481.73    347.22 o 
  -4   4  11    16775.83    17358.87    491.82 o 
  -2   4  11       65.61      199.65     86.33 o 
   0   4  11    24597.15    23687.89    612.27 o 
   2   4  11     4995.70     5418.72    277.96 o 
   4   4  11     2346.15     2446.46    297.11 o 
   6   4  11     8415.66     8879.71    364.43 o 
   8   4  11       54.68       -4.04    163.69 o 
  10   4  11    28173.54    29210.91    748.37 o 
  12   4  11     3322.07     3285.67    289.76 o 
  14   4  11      179.91      669.25    248.17 o 
  16   4  11     8141.49     8172.51    576.14 o 
  18   4  11     1461.14     2153.63    572.77 o 
  20   4  11     6748.46     7482.06    903.70 o 
  22   4  11     1393.00     1265.93    429.82 o 
  24   4  11      939.17     1440.49    585.60 o 
  26   4  11     6528.18     7752.62   1032.68 o 
  28   4  11      184.89     1060.63    834.85 o 
 -27   5  11      657.25      -46.36    954.07 o 
 -25   5  11      129.05     1463.19   1071.19 o 
 -23   5  11     2191.25     2101.59    855.06 o 
 -21   5  11     1082.19     1575.49    578.11 o 
 -19   5  11     3288.03     3404.82    651.29 o 
 -17   5  11     2522.25     2875.21    831.45 o 
 -15   5  11     1624.49     1195.16    750.08 o 
 -13   5  11      981.44      806.52    442.55 o 
 -11   5  11      158.73     -391.73    305.67 o 
  -9   5  11     2635.86     2823.91    441.65 o 
  -7   5  11    36910.63    38633.69    877.18 o 
  -5   5  11     6562.18     6134.35    299.73 o 
  -3   5  11      400.32      198.62    180.59 o 
  -1   5  11     3739.55     4170.23    290.08 o 
   1   5  11     5692.72     5871.81    309.45 o 
   3   5  11      114.31       80.25     86.28 o 
   5   5  11    17214.20    17080.38    532.93 o 
   7   5  11     2746.71     2940.39    234.33 o 
   9   5  11      188.05      204.44    213.21 o 
  11   5  11    15870.65    16039.69    727.17 o 
  13   5  11      158.46      -32.97    199.36 o 
  15   5  11    23963.67    23057.39    924.72 o 
  17   5  11    13404.16    12943.36   1099.92 o 
  19   5  11      396.27      343.07    501.65 o 
  21   5  11     6986.18     7598.88    934.76 o 
  23   5  11     1016.74     1853.22    531.11 o 
  25   5  11       16.42      185.84    587.80 o 
  27   5  11     6475.24     7536.34   1223.55 o 
 -26   6  11        5.08     -165.37    867.81 o 
 -24   6  11     1606.34      930.27    671.32 o 
 -22   6  11     1099.85     1269.75    568.69 o 
 -20   6  11        2.92      -40.38    457.83 o 
 -18   6  11      823.04      949.95    520.96 o 
 -16   6  11       12.62      455.87    456.85 o 
 -14   6  11      878.04     1204.91    453.14 o 
 -12   6  11     1897.05     1610.40    471.62 o 
 -10   6  11    23295.95    24626.55   1316.93 o 
  -8   6  11    16529.32    15800.84    787.28 o 
  -6   6  11      172.50      -26.11    209.96 o 
  -4   6  11    19213.53    19530.85    753.17 o 
  -2   6  11     1443.91     1165.04    177.00 o 
   0   6  11    47251.09    44204.52   1161.53 o 
   2   6  11      902.62      970.89    249.74 o 
   4   6  11    16493.83    16555.50    706.22 o 
   6   6  11     5436.46     5887.97    369.07 o 
   8   6  11     3608.18     3680.96    285.65 o 
  10   6  11    21097.38    21225.20    883.33 o 
  12   6  11     2928.45     2467.36    327.01 o 
  14   6  11    15204.13    15313.14    783.69 o 
  16   6  11     2396.50     2386.10    445.42 o 
  18   6  11     5453.35     6286.59   1123.58 o 
  20   6  11      786.25     1291.50    599.93 o 
  22   6  11    13087.29    13021.32   1271.96 o 
  24   6  11     6512.18     6877.11   1077.72 o 
  26   6  11     1616.01     1195.73    541.64 o 
 -25   7  11      112.63    -1149.74   1139.52 o 
 -23   7  11     3368.05     5045.89   1001.84 o 
 -21   7  11        2.15      301.74    979.07 o 
 -19   7  11     1582.91     1177.47    577.10 o 
 -17   7  11       10.18       56.48    446.41 o 
 -15   7  11      105.13      193.44    400.22 o 
 -13   7  11    19507.29    21280.88   1343.62 o 
 -11   7  11       32.50      170.54    346.53 o 
  -9   7  11      147.80      534.85    388.12 o 
  -7   7  11    10492.75    10725.78    614.14 o 
  -5   7  11     5228.22     5387.25    447.19 o 
  -3   7  11    59713.31    60577.15   1446.46 o 
  -1   7  11     3280.15     3503.09    386.03 o 
   1   7  11     1284.55     1708.48    289.46 o 
   3   7  11    21138.52    22053.74    779.72 o 
   5   7  11       40.46      169.98    250.50 o 
   7   7  11    15024.62    15325.25    634.15 o 
   9   7  11     5615.05     5092.21    379.68 o 
  11   7  11      225.27       23.98    180.50 o 
  13   7  11    14282.98    15877.69    849.19 o 
  15   7  11     6894.81     6440.31    709.32 o 
  17   7  11      145.21      197.64    460.90 o 
  19   7  11    10962.83    10221.40   1104.33 o 
  21   7  11     2792.07     2082.40    836.58 o 
  23   7  11     3683.03     3525.92    818.33 o 
  25   7  11     3790.69     4182.31    719.37 o 
 -24   8  11        5.64      574.30    866.52 o 
 -22   8  11      291.11      421.04    508.98 o 
 -20   8  11      105.76       -7.63    684.91 o 
 -18   8  11      793.54     -195.21    492.96 o 
 -16   8  11     3147.73     2697.64    859.50 o 
 -14   8  11      277.97      -40.78    481.57 o 
 -12   8  11      323.19      635.70    627.10 o 
 -10   8  11     4905.28     4262.91    607.18 o 
  -8   8  11     1257.59      970.21    450.10 o 
  -6   8  11    13502.21    14126.82   1033.01 o 
  -4   8  11    11701.65    11076.75    794.37 o 
  -2   8  11     2723.74     3763.32    484.12 o 
   0   8  11    14437.05    14697.96    770.56 o 
   2   8  11      777.06      867.77    227.96 o 
   4   8  11    33870.01    33873.95   1115.00 o 
   6   8  11     1211.64     1044.35    230.01 o 
   8   8  11     3978.14     3538.66    347.44 o 
  10   8  11    13724.28    13394.48    644.00 o 
  12   8  11     4155.95     4172.21    440.41 o 
  14   8  11     1922.66     2740.53    622.68 o 
  16   8  11     2468.79     2123.56    627.94 o 
  18   8  11     2585.69     2203.54    645.84 o 
  20   8  11        8.39     -747.52    525.26 o 
  22   8  11     2862.70     3006.94    753.19 o 
  24   8  11       16.07       17.16    516.49 o 
 -23   9  11      382.94      658.54    970.76 o 
 -21   9  11       11.65      715.86    532.47 o 
 -19   9  11     1787.56      995.26    506.32 o 
 -17   9  11     1541.16     1520.95    566.25 o 
 -15   9  11      102.25      -53.74    507.28 o 
 -13   9  11      340.64      330.48    440.05 o 
 -11   9  11      703.42     -457.20    539.84 o 
  -9   9  11     8213.37     7451.51    837.17 o 
  -7   9  11     4062.74     3088.54    559.06 o 
  -5   9  11     1388.92     1203.58    447.11 o 
  -3   9  11       27.13       59.06    337.23 o 
  -1   9  11    35056.41    33910.36   1360.38 o 
   1   9  11    21254.79    21058.63    938.99 o 
   3   9  11      924.66     1377.06    375.95 o 
   5   9  11      634.79      406.49    361.28 o 
   7   9  11     4137.67     3606.50    376.79 o 
   9   9  11     5916.75     6002.88    469.76 o 
  11   9  11     4704.02     4307.24    443.33 o 
  13   9  11     8626.26     8861.77    771.00 o 
  15   9  11     8255.62     7347.25   1137.00 o 
  17   9  11     3129.73     3166.14    897.24 o 
  19   9  11     3542.93     3959.37    946.09 o 
  21   9  11      222.38     1124.99   1207.84 o 
 -20  10  11     3601.22     3622.45    964.96 o 
 -18  10  11      100.29      240.92    946.75 o 
 -16  10  11       91.74     -767.04    764.20 o 
 -14  10  11      781.85     -228.72    506.35 o 
 -12  10  11     5714.58     5334.56    880.08 o 
 -10  10  11     8063.62     5631.39    937.39 o 
  -8  10  11        6.85     -465.60    407.44 o 
  -6  10  11     7019.34     6274.62    684.59 o 
  -4  10  11      473.48      331.90    568.44 o 
  -2  10  11     6071.40     6280.99    671.38 o 
   0  10  11    12623.94    12455.58    762.63 o 
   2  10  11     4695.01     5300.52    532.49 o 
   4  10  11      470.15      442.73    350.60 o 
   6  10  11     6988.60     6838.70    575.67 o 
   8  10  11     2228.20     1802.19    335.01 o 
  10  10  11     3267.30     3466.03    419.28 o 
  12  10  11    10853.37    11820.23   1162.95 o 
  14  10  11      935.44      669.37    539.29 o 
  16  10  11       11.63      353.36   1478.69 o 
  18  10  11     1219.91     2398.25   1095.59 o 
  20  10  11     2333.99     3647.50    992.70 o 
 -19  11  11      911.55       78.28    804.08 o 
 -17  11  11     2413.26     2257.43   1290.80 o 
 -15  11  11     3233.78     4056.57   1190.25 o 
 -13  11  11      241.32     -110.99    733.01 o 
 -11  11  11      367.57     -337.82    668.58 o 
  -9  11  11      147.83     -291.46    390.06 o 
  -7  11  11     4689.97     4206.83    617.62 o 
  -5  11  11     1508.66     2557.22    498.67 o 
  -3  11  11      193.03       23.41    350.84 o 
  -1  11  11       84.59     -208.36    383.68 o 
   1  11  11       44.56      442.13    348.25 o 
   3  11  11      408.98     1001.57    361.01 o 
   5  11  11      131.16      289.11    341.82 o 
   7  11  11      520.08      545.97    281.32 o 
   9  11  11      619.52      460.43    297.15 o 
  11  11  11     1119.75      606.12    393.83 o 
  13  11  11      496.14      448.51    320.81 o 
  15  11  11     5591.55     6846.36   1576.29 o 
  17  11  11      191.79      -24.30   1405.48 o 
 -16  12  11       66.98     -773.30    625.01 o 
 -14  12  11     1521.34     1090.31    571.02 o 
 -12  12  11       22.07      545.15    534.06 o 
 -10  12  11      779.11     1224.19    745.95 o 
  -8  12  11      919.07      522.60    488.47 o 
  -6  12  11     1200.53     1450.95    461.60 o 
  -4  12  11     1933.80     2649.92    655.79 o 
  -2  12  11     3863.27     2938.72    513.37 o 
   0  12  11     1759.56     1966.65    472.89 o 
   2  12  11     3887.10     3481.71    577.91 o 
   4  12  11      193.00     1387.99    437.09 o 
   6  12  11       79.23       76.71    367.95 o 
   8  12  11      447.70      833.40    417.59 o 
  10  12  11      690.79     1176.82    397.35 o 
  12  12  11        3.76      -46.83    592.85 o 
  14  12  11      285.24     -200.53    673.05 o 
  16  12  11       73.22     -473.70    720.99 o 
 -13  13  11      478.85      576.62    495.77 o 
 -11  13  11     1261.98     1617.76    549.13 o 
  -9  13  11      190.94      216.91    544.49 o 
  -7  13  11        7.30      203.32    468.46 o 
  -5  13  11    10048.13    11475.93   1012.96 o 
  -3  13  11       94.40     -223.59    448.69 o 
  -1  13  11     3348.85     3825.68    721.90 o 
   1  13  11       51.86     -311.74    403.15 o 
   3  13  11      141.97     -214.08    696.06 o 
   5  13  11    11953.19    12896.05   1079.12 o 
   7  13  11      122.03        2.58    429.99 o 
   9  13  11      188.44     -207.81    415.13 o 
  11  13  11      350.14     1160.96    515.20 o 
  -6  14  11       84.05      -59.35    491.61 o 
  -4  14  11      838.96      729.65    414.88 o 
  -2  14  11     2232.70     2461.28    600.94 o 
   0  14  11     3104.68     1565.19    927.95 o 
   2  14  11    10724.42    12109.96   1011.40 o 
   4  14  11     3843.04     3637.08    815.29 o 
   6  14  11      115.19      -24.89    484.88 o 
 -28   0  12     1781.16      878.43    966.27 o 
 -26   0  12      444.17      112.24    697.86 o 
 -24   0  12     5771.94     5763.46   1415.24 o 
 -22   0  12        6.52    -1478.69   1200.52 o 
 -20   0  12     9704.29     8306.02   1698.29 o 
 -18   0  12      449.01      139.77    478.75 o 
 -16   0  12     6600.66     7424.24   1493.33 o 
 -14   0  12    17286.49    19200.90   1449.42 o 
 -12   0  12     1898.91     2492.87    596.72 o 
 -10   0  12   187253.03   190856.52   4319.97 o 
  -8   0  12    13250.06    12839.62   1378.64 o 
  -6   0  12    75213.89    71138.79   2513.74 o 
  -4   0  12    41343.23    44112.71   1334.53 o 
  -2   0  12      336.36      101.99    188.11 o 
   0   0  12   405204.44   402320.88   7568.99 o 
   2   0  12    21126.74    20169.54    936.07 o 
   4   0  12     4367.76     4935.17    490.01 o 
   6   0  12    13453.83    12322.32    928.64 o 
   8   0  12    48652.56    49030.55   3616.19 o 
  10   0  12   152251.75   146178.69   3253.87 o 
  12   0  12    96606.61    88860.70   4831.35 o 
  14   0  12     7830.01     8354.41    880.82 o 
  16   0  12     4722.19     5255.92   1015.07 o 
  18   0  12      665.14     1639.73    741.78 o 
  20   0  12       39.04      976.03    766.18 o 
  22   0  12    54721.04    59088.89   3552.75 o 
  24   0  12      514.27        0.00    624.66 o 
  26   0  12     9676.11    10209.28   1747.09 o 
  28   0  12     5035.57     3630.83   1205.40 o 
 -29   1  12       76.79     -905.73    752.59 o 
 -27   1  12     1422.50     1666.89    817.41 o 
 -25   1  12      628.62      490.60   1349.36 o 
 -23   1  12     2376.80     2353.08    772.55 o 
 -21   1  12     1417.66      749.28    488.28 o 
 -19   1  12      131.30     -639.98    432.69 o 
 -17   1  12      946.32      726.74    344.31 o 
 -15   1  12      706.98      344.77    298.93 o 
 -13   1  12     6381.09     7722.06    655.16 o 
 -11   1  12    16438.79    17126.25    943.28 o 
  -9   1  12     2057.69     2132.92    653.59 o 
  -7   1  12     2412.89     2539.79    361.04 o 
  -5   1  12      121.41      129.79    145.83 o 
  -3   1  12   107365.84   104674.21   1336.11 o 
  -1   1  12    41817.78    43506.12    883.71 o 
   1   1  12     2823.27     3006.69    214.79 o 
   3   1  12   100158.05    97628.82   1599.30 o 
   5   1  12     1942.39     1668.34    253.39 o 
   7   1  12    27642.05    27450.58    986.03 o 
   9   1  12     7460.63     7101.35    530.20 o 
  11   1  12      870.92     1419.41    258.78 o 
  13   1  12    93831.20    93351.50   1767.68 o 
  15   1  12      137.60      191.02    288.37 o 
  17   1  12     2508.35     2483.26    418.13 o 
  19   1  12      921.70      582.22    468.51 o 
  21   1  12     1545.82     1988.66    461.36 o 
  23   1  12     5702.41     6599.17    806.75 o 
  25   1  12     5819.85     5569.74    768.57 o 
  27   1  12    13692.07    14776.50   1270.07 o 
 -28   2  12       50.69      -51.95    694.81 o 
 -26   2  12      357.49     1183.52    682.63 o 
 -24   2  12       76.80      622.76    636.61 o 
 -22   2  12     2163.54     1848.14    706.63 o 
 -20   2  12     7719.62     8536.90    973.42 o 
 -18   2  12     4030.52     3308.86    632.98 o 
 -16   2  12     6386.86     6491.63    714.25 o 
 -14   2  12     1248.43     1601.86    348.82 o 
 -12   2  12     2014.72     1888.17    347.01 o 
 -10   2  12      530.15      370.97    263.46 o 
  -8   2  12      742.43      750.73    263.08 o 
  -6   2  12      755.03      634.20    189.79 o 
  -4   2  12      344.80      401.88    159.83 o 
  -2   2  12    20385.52    19207.34    583.62 o 
   0   2  12    44069.74    42807.95    812.19 o 
   2   2  12    30854.96    31768.25    630.45 o 
   4   2  12     7291.81     7374.78    284.08 o 
   6   2  12     2325.55     3168.47    359.39 o 
   8   2  12    17081.65    16904.93    782.15 o 
  10   2  12    19880.18    18567.14    721.85 o 
  12   2  12    40590.18    41214.14   1306.38 o 
  14   2  12    13136.21    14103.02    881.90 o 
  16   2  12    12707.16    12705.55    775.29 o 
  18   2  12        6.31     -170.62    242.55 o 
  20   2  12      793.40     1101.73    386.22 o 
  22   2  12     4970.03     5380.67    714.85 o 
  24   2  12     9383.78     9776.18    981.77 o 
  26   2  12     3287.11     3149.01    810.85 o 
  28   2  12      395.28      264.81    552.31 o 
 -27   3  12      875.52     1311.97   2137.51 o 
 -25   3  12     1060.57     1711.76    790.58 o 
 -23   3  12     1548.16      780.66    604.95 o 
 -21   3  12     1980.30     1969.11    536.38 o 
 -19   3  12    11785.94    13964.08   1126.17 o 
 -17   3  12    30733.71    30085.74   1631.22 o 
 -15   3  12      452.52      508.93    309.23 o 
 -13   3  12     2293.84     1857.05    357.86 o 
 -11   3  12     2491.56     2320.71    380.34 o 
  -9   3  12      205.17     -141.12    234.99 o 
  -7   3  12     7517.94     6959.81    468.47 o 
  -5   3  12      711.15      645.12    147.75 o 
  -3   3  12      258.08      199.77    137.08 o 
  -1   3  12    18302.62    18696.44    540.63 o 
   1   3  12    51846.18    50904.14    842.86 o 
   3   3  12       16.10      187.58    117.10 o 
   5   3  12     7054.43     7600.93    370.94 o 
   7   3  12       65.48      118.21     90.66 o 
   9   3  12    24360.51    24037.84    645.65 o 
  11   3  12    69069.00    68664.84   1280.66 o 
  13   3  12       90.18       21.57    236.95 o 
  15   3  12     4525.24     4594.01    450.60 o 
  17   3  12     3687.69     3092.82    376.54 o 
  19   3  12    18819.10    20151.39   1090.19 o 
  21   3  12    10086.72    13070.58   1393.08 o 
  23   3  12      497.26     1325.19    491.70 o 
  25   3  12     5282.66     5743.01   1003.90 o 
  27   3  12     1915.26     1742.93    856.47 o 
 -28   4  12      769.81      664.84   1376.20 o 
 -26   4  12        1.43       24.38    662.86 o 
 -24   4  12     1410.78     1487.96    840.92 o 
 -22   4  12      707.63      831.32    455.58 o 
 -20   4  12     1395.49     1102.78    410.54 o 
 -18   4  12        7.76     -344.30    482.01 o 
 -16   4  12     1596.89     1590.38    360.83 o 
 -14   4  12      869.59      942.99    359.94 o 
 -12   4  12     2852.12     2370.16    369.56 o 
 -10   4  12        5.31       53.08    269.45 o 
  -8   4  12     5502.92     5912.22    468.26 o 
  -6   4  12       30.95      106.99    191.59 o 
  -4   4  12     1885.58     1875.89    224.74 o 
  -2   4  12     6442.13     5832.98    313.78 o 
   0   4  12     1537.22     1735.19    167.45 o 
   2   4  12    20163.79    20780.53    568.95 o 
   4   4  12     3458.55     3365.29    276.24 o 
   6   4  12     3420.67     3322.89    216.61 o 
   8   4  12    12186.28    11853.19    462.29 o 
  10   4  12      211.17      234.35    163.69 o 
  12   4  12      795.98      829.58    257.19 o 
  14   4  12    40063.55    40448.30   1494.71 o 
  16   4  12     8936.85     8256.33    709.90 o 
  18   4  12      864.90      267.18    493.14 o 
  20   4  12      505.66      421.61    433.81 o 
  22   4  12     4164.10     5097.48    988.69 o 
  24   4  12     2668.71     2003.26    581.87 o 
  26   4  12     5972.70     5708.13    990.77 o 
 -27   5  12       48.27     -235.06    726.09 o 
 -25   5  12     2211.51     2541.06   1012.40 o 
 -23   5  12     2586.05     2537.57    600.46 o 
 -21   5  12     4986.27     5385.78    827.49 o 
 -19   5  12       15.71     -401.88    475.12 o 
 -17   5  12      752.19       90.64    373.63 o 
 -15   5  12      204.17        3.59    373.39 o 
 -13   5  12     4635.88     3158.50   1117.56 o 
 -11   5  12    47031.55    49482.05   1933.96 o 
  -9   5  12       39.79     -322.40    216.09 o 
  -7   5  12    15846.58    15652.22    591.42 o 
  -5   5  12    16538.24    16006.09    496.35 o 
  -3   5  12     2481.84     2231.15    247.10 o 
  -1   5  12    64936.22    63558.15   1122.10 o 
   1   5  12     2084.73     2589.44    293.31 o 
   3   5  12    12171.15    11741.98    590.52 o 
   5   5  12    45446.59    45064.02   1014.75 o 
   7   5  12     8151.44     8245.18    430.78 o 
   9   5  12    15603.81    15629.35    590.88 o 
  11   5  12     2501.47     2303.47    319.75 o 
  13   5  12    13621.76    14779.54    948.09 o 
  15   5  12    23348.20    25123.63   1238.67 o 
  17   5  12     7601.37     6482.07    657.77 o 
  19   5  12      589.47       86.65    358.43 o 
  21   5  12      804.13      119.16    410.48 o 
  23   5  12     2113.47     2389.77    670.33 o 
  25   5  12      408.65      466.08    717.06 o 
 -26   6  12      169.14      232.37   1434.76 o 
 -24   6  12      778.56     -106.16   1471.37 o 
 -22   6  12      863.47      937.35    522.92 o 
 -20   6  12     4975.56     4025.13    715.67 o 
 -18   6  12     2928.55     3776.53    738.64 o 
 -16   6  12      977.91     1635.34    853.38 o 
 -14   6  12     6212.25     6470.66    815.13 o 
 -12   6  12     3055.51     3994.23    972.59 o 
 -10   6  12     5372.66     6146.54    746.17 o 
  -8   6  12    80841.39    82624.82   1681.15 o 
  -6   6  12      581.38      417.25    170.82 o 
  -4   6  12     2157.63     2446.26    306.61 o 
  -2   6  12     1713.40     1790.51    319.37 o 
   0   6  12     3611.93     3872.41    375.06 o 
   2   6  12   141752.23   139844.41   2399.93 o 
   4   6  12     1741.43     2084.60    282.12 o 
   6   6  12      259.58      104.66    139.26 o 
   8   6  12    36041.29    35826.57    856.76 o 
  10   6  12     1822.12     1543.30    280.62 o 
  12   6  12    28282.59    28312.99   1054.90 o 
  14   6  12     1130.04      809.85    373.21 o 
  16   6  12     1885.01     1620.70    432.13 o 
  18   6  12     2122.84     2563.93    608.15 o 
  20   6  12     5576.82     6048.02    879.26 o 
  22   6  12       76.14      866.72    611.25 o 
  24   6  12       74.81      175.85    779.05 o 
  26   6  12      597.19      741.61    536.97 o 
 -25   7  12        9.66      174.03   2132.63 o 
 -23   7  12      221.31     1346.12    597.94 o 
 -21   7  12      384.66      352.83    737.28 o 
 -19   7  12     4270.50     5436.25    954.66 o 
 -17   7  12        1.97     -296.05    456.95 o 
 -15   7  12     3506.28     2296.44    488.25 o 
 -13   7  12     3514.26     4172.13    638.88 o 
 -11   7  12     3272.46     3101.70    557.35 o 
  -9   7  12     9306.28     8483.83    795.26 o 
  -7   7  12      223.17      376.07    226.15 o 
  -5   7  12    43900.69    41398.11   1380.88 o 
  -3   7  12    18913.03    18267.32    823.51 o 
  -1   7  12     8458.08     9190.29    587.62 o 
   1   7  12       71.52      142.38    214.70 o 
   3   7  12     1053.56     1187.09    224.43 o 
   5   7  12    75817.58    74398.13   1587.89 o 
   7   7  12     2816.11     3008.70    308.32 o 
   9   7  12     1040.13      861.58    284.48 o 
  11   7  12    16609.81    16594.35    845.41 o 
  13   7  12     3703.77     3337.27    479.26 o 
  15   7  12     8630.40     8783.20    898.80 o 
  17   7  12     3690.82     4141.81    753.39 o 
  19   7  12     2055.41     3458.22    758.81 o 
  21   7  12     7253.30     7364.77   1005.54 o 
  23   7  12     3337.03     2796.13    883.45 o 
  25   7  12     2602.12     3953.42    829.07 o 
 -24   8  12       13.73      152.94   1010.69 o 
 -22   8  12       86.83     -551.80    905.27 o 
 -20   8  12     2458.26     2435.21    703.96 o 
 -18   8  12      808.84      438.06    535.01 o 
 -16   8  12     3977.09     4746.17   1076.12 o 
 -14   8  12      745.99      811.39    632.34 o 
 -12   8  12      741.67      198.37    386.03 o 
 -10   8  12     6559.92     6468.45   1093.28 o 
  -8   8  12     3400.86     4109.45    989.14 o 
  -6   8  12    15560.77    17231.24    950.92 o 
  -4   8  12    12097.83    12583.38    726.06 o 
  -2   8  12    21017.80    21433.65    937.76 o 
   0   8  12     6430.47     6286.26    591.41 o 
   2   8  12      249.14      636.36    231.36 o 
   4   8  12     9213.01     8644.54    599.89 o 
   6   8  12    14723.05    14576.22    663.60 o 
   8   8  12    24221.66    25963.29    881.81 o 
  10   8  12       23.17      -22.35    244.68 o 
  12   8  12    16347.64    17667.40   1002.85 o 
  14   8  12      435.28     -182.48    379.59 o 
  16   8  12       10.54      -35.50    672.07 o 
  18   8  12    22245.53    21313.67   1590.82 o 
  20   8  12       58.78      395.91    690.30 o 
  22   8  12    16791.46    18832.81   2037.05 o 
 -21   9  12      399.50     1187.54    575.55 o 
 -19   9  12       29.10     -984.56    656.38 o 
 -17   9  12     3544.76     2777.05    654.58 o 
 -15   9  12     1260.50     1892.11    731.82 o 
 -13   9  12      450.96     -931.91    621.27 o 
 -11   9  12      832.79     -172.26    437.13 o 
  -9   9  12      161.19      112.52    432.01 o 
  -7   9  12      214.98      474.51    380.32 o 
  -5   9  12     1192.34      739.59    294.65 o 
  -3   9  12      455.18      183.62    247.77 o 
  -1   9  12    36427.46    37464.39   1284.19 o 
   1   9  12      114.88      547.97    357.58 o 
   3   9  12    13095.19    12242.67    747.33 o 
   5   9  12     1847.12     1752.02    312.31 o 
   7   9  12       17.56     -151.42    236.39 o 
   9   9  12    35554.30    35285.94   1239.56 o 
  11   9  12     1670.24     1917.11    398.62 o 
  13   9  12      433.65      751.73    560.02 o 
  15   9  12        7.00      337.82    579.12 o 
  17   9  12     1618.46     1232.79    707.35 o 
  19   9  12    14467.83    14682.33   1695.85 o 
  21   9  12    11983.12    10955.73   2078.94 o 
 -20  10  12      410.71      -81.17    675.25 o 
 -18  10  12       17.48     -611.86    708.21 o 
 -16  10  12      766.38     -264.66    600.17 o 
 -14  10  12     1014.16     -688.14    680.97 o 
 -12  10  12     7273.87     6694.68    918.25 o 
 -10  10  12     3445.23     2736.49    656.25 o 
  -8  10  12     1936.55     1277.64    406.86 o 
  -6  10  12      199.14      576.99    404.25 o 
  -4  10  12      948.59     1509.75    494.48 o 
  -2  10  12     5764.53     5683.28    634.57 o 
   0  10  12    10053.21    10223.03    826.85 o 
   2  10  12     2118.18     2985.21    432.86 o 
   4  10  12       91.62      835.48    324.43 o 
   6  10  12    16102.77    18275.39   1072.74 o 
   8  10  12      421.35     -145.97    296.18 o 
  10  10  12     2665.66     2295.15    390.00 o 
  12  10  12       39.49      156.57    462.17 o 
  14  10  12     2644.18     2846.11    936.85 o 
  16  10  12    15422.68    16257.41   1732.79 o 
  18  10  12      244.04       18.97    575.78 o 
  20  10  12     1159.23     2290.40    989.60 o 
 -17  11  12        1.42     -637.71    701.89 o 
 -15  11  12      106.07     -874.90    802.57 o 
 -13  11  12      812.41      259.75    678.78 o 
 -11  11  12     3490.21     4206.59    741.20 o 
  -9  11  12     5219.74     3985.59    612.77 o 
  -7  11  12    10948.24    11747.03    960.00 o 
  -5  11  12     1779.02     1921.93    472.63 o 
  -3  11  12     4318.35     4704.21    621.74 o 
  -1  11  12     4064.53     4249.60    619.12 o 
   1  11  12     9721.26    11038.01    778.01 o 
   3  11  12    12478.66    13330.98    951.12 o 
   5  11  12     1967.35     1412.28    357.41 o 
   7  11  12     5530.81     5046.53    604.70 o 
   9  11  12     1123.33      616.81    303.33 o 
  11  11  12      417.57      438.75    524.77 o 
  13  11  12    11075.98    11124.93   1529.93 o 
  15  11  12     2260.28     4244.68   1002.40 o 
  17  11  12      153.20      564.07    716.55 o 
 -14  12  12     1809.74      700.53    532.54 o 
 -12  12  12     1619.10      434.63    837.52 o 
 -10  12  12     3664.84     2196.14    629.72 o 
  -8  12  12     1195.56      977.96    474.62 o 
  -6  12  12    12393.81    13251.73   1063.63 o 
  -4  12  12      588.20     -111.14    455.42 o 
  -2  12  12     2209.13     1518.02    622.60 o 
   0  12  12    12890.37    14135.65   1058.19 o 
   2  12  12      276.61        8.20    362.53 o 
   4  12  12    12065.83    13023.41   1087.58 o 
   6  12  12     1955.60     2688.48    416.44 o 
   8  12  12     3605.13     3610.32    526.46 o 
  10  12  12     8869.96     8477.47    748.35 o 
  12  12  12       60.31     -136.27   1625.09 o 
  14  12  12      554.24     1089.45    653.37 o 
 -11  13  12        7.69     -110.07    517.77 o 
  -9  13  12     2974.48     2381.91    716.52 o 
  -7  13  12     2877.88     2845.67    609.84 o 
  -5  13  12     3866.18     3990.36    662.42 o 
  -3  13  12    11618.69    11717.52   1029.13 o 
  -1  13  12       34.57       16.52    480.39 o 
   1  13  12        7.25      259.50    414.72 o 
   3  13  12       78.48      469.10    379.69 o 
   5  13  12     4159.41     3406.39    557.40 o 
   7  13  12     9460.88    11288.31    874.86 o 
   9  13  12     1356.46     1622.47    462.74 o 
  11  13  12      798.28      427.27    644.11 o 
  -4  14  12       60.60      182.37    569.85 o 
  -2  14  12     2736.65     2735.81    581.26 o 
   0  14  12     2224.92     3114.50    820.37 o 
   2  14  12       19.53      -24.40    477.36 o 
 -27   1  13      332.62      884.82    727.45 o 
 -25   1  13      880.14      845.84    980.91 o 
 -23   1  13      502.15     -149.70   1551.89 o 
 -21   1  13     2229.11     2156.32   1049.23 o 
 -19   1  13     4784.38     5253.56    755.59 o 
 -17   1  13     2687.89     2456.15    426.33 o 
 -15   1  13      368.33      673.34    341.54 o 
 -13   1  13     2877.98     3037.42    467.61 o 
 -11   1  13    12290.95    12041.51    820.09 o 
  -9   1  13     4082.20     3555.68    463.68 o 
  -7   1  13    10178.47    10027.41    717.16 o 
  -5   1  13     8229.35     8816.11    442.12 o 
  -3   1  13     2135.03     2616.45    233.25 o 
  -1   1  13     9822.54     9150.70    470.24 o 
   1   1  13    26664.13    27248.08    696.01 o 
   3   1  13      781.44      867.53     95.54 o 
   5   1  13    17173.32    16584.78    702.37 o 
   7   1  13     5889.23     6100.24    451.94 o 
   9   1  13    32990.79    32192.08   1024.41 o 
  11   1  13    25446.69    23952.79    909.79 o 
  13   1  13     5841.72     6000.34    485.53 o 
  15   1  13     1744.69     1657.72    372.67 o 
  17   1  13      617.42      604.84    290.60 o 
  19   1  13     6833.41     5977.32    731.50 o 
  21   1  13    36644.30    37611.32   1702.73 o 
  23   1  13     4975.31     5481.34    746.88 o 
  25   1  13     7565.99     9412.28    999.77 o 
  27   1  13      186.86      136.15    642.58 o 
 -28   2  13      699.76     -155.14    631.48 o 
 -26   2  13      360.74      783.69   1034.59 o 
 -24   2  13       86.66       90.28    566.35 o 
 -22   2  13     2404.35     3502.00   2044.78 o 
 -20   2  13     7217.89     6849.28    907.51 o 
 -18   2  13     4247.28     4367.13    675.04 o 
 -16   2  13     8139.40     7565.52    701.49 o 
 -14   2  13     1754.31     2112.64    398.62 o 
 -12   2  13     5235.69     5190.32    565.78 o 
 -10   2  13       18.95     -443.61    295.74 o 
  -8   2  13     2667.52     2944.98    424.04 o 
  -6   2  13     4645.74     4757.38    326.52 o 
  -4   2  13    27776.74    27178.19    745.65 o 
  -2   2  13      787.24      597.06    195.63 o 
   0   2  13       41.54      156.52    141.93 o 
   2   2  13    47112.04    46370.66    854.05 o 
   4   2  13     6941.82     6745.24    258.06 o 
   6   2  13    51432.73    52996.22   1377.82 o 
   8   2  13       27.20      235.40    195.69 o 
  10   2  13     1868.14     1367.08    311.91 o 
  12   2  13    41524.39    38591.36   1304.71 o 
  14   2  13       28.84      251.65    313.97 o 
  16   2  13    13542.98    13172.67    804.54 o 
  18   2  13     1242.19     1151.67    351.35 o 
  20   2  13     3683.90     4835.68    805.05 o 
  22   2  13    15836.98    16392.42   1251.88 o 
  24   2  13     4189.70     4609.60   1532.37 o 
  26   2  13       94.78      826.55    695.42 o 
 -27   3  13      934.97     -116.63   1708.05 o 
 -25   3  13      697.76     -671.26    765.70 o 
 -23   3  13     5692.25     5111.88   1393.28 o 
 -21   3  13     4436.43     5643.96    847.46 o 
 -19   3  13      158.79      -26.50    409.20 o 
 -17   3  13     9916.59    10907.84   1026.20 o 
 -15   3  13      177.39      110.61    290.09 o 
 -13   3  13    25253.70    24494.58   1174.95 o 
 -11   3  13     9057.11     7957.43    697.24 o 
  -9   3  13     6398.95     5331.80    543.01 o 
  -7   3  13    15113.00    14993.25    653.78 o 
  -5   3  13       43.14      -59.88    159.46 o 
  -3   3  13     6426.40     7047.25    393.54 o 
  -1   3  13    22469.02    23076.40    608.37 o 
   1   3  13    48727.75    47983.59    813.87 o 
   3   3  13     8243.11     8110.14    397.02 o 
   5   3  13     6631.95     7195.34    365.71 o 
   7   3  13    12646.69    11623.79    613.34 o 
   9   3  13    39879.45    38437.68   1152.76 o 
  11   3  13    16686.36    17480.00    972.78 o 
  13   3  13     1974.55     1188.98    464.77 o 
  15   3  13     2763.31     2019.81    429.51 o 
  17   3  13     8936.75    10137.03    804.12 o 
  19   3  13    10204.93    12564.84   1322.81 o 
  21   3  13      568.56      849.42    548.61 o 
  23   3  13     3408.97     3085.34    647.56 o 
  25   3  13        7.51      270.82    537.75 o 
  27   3  13     4288.36     4492.02   1001.65 o 
 -26   4  13       62.95     -856.22    660.47 o 
 -24   4  13      485.03      467.84    713.29 o 
 -22   4  13     3679.31     4077.96    778.93 o 
 -20   4  13     3651.39     4132.56    766.38 o 
 -18   4  13    19614.14    18141.82   1345.43 o 
 -16   4  13      508.37      -79.93    304.87 o 
 -14   4  13       51.83      181.71    307.64 o 
 -12   4  13     5776.53     5317.11    578.52 o 
 -10   4  13      323.26      682.09    372.62 o 
  -8   4  13    28829.32    30327.58   1026.13 o 
  -6   4  13    10701.81    10821.46    615.75 o 
  -4   4  13     8934.41     9401.18    401.08 o 
  -2   4  13    25644.27    26561.01    643.12 o 
   0   4  13     8432.68     7813.46    345.40 o 
   2   4  13    30678.68    30553.20    687.40 o 
   4   4  13    46164.32    45626.97    947.57 o 
   6   4  13    21912.76    21300.75    786.17 o 
   8   4  13     5297.65     5090.67    373.18 o 
  10   4  13    11834.54    11879.44    627.75 o 
  12   4  13     1123.44     1447.20    383.45 o 
  14   4  13   118405.94   113842.01   2576.00 o 
  16   4  13     1715.05     1530.76    356.97 o 
  18   4  13      470.40      580.13    395.96 o 
  20   4  13      191.63      174.57    462.43 o 
  22   4  13      254.92      806.28    510.59 o 
  24   4  13    16413.89    19666.54   1499.09 o 
  26   4  13     3576.61     2925.25   1332.28 o 
 -25   5  13      149.94      363.10    819.52 o 
 -23   5  13        4.53       72.96    662.50 o 
 -21   5  13     5910.03     6340.58    909.53 o 
 -19   5  13     1911.08      847.11    517.43 o 
 -17   5  13      105.32     -372.28    535.70 o 
 -15   5  13       70.47       88.39    385.22 o 
 -13   5  13       88.36      278.24    395.67 o 
 -11   5  13     6812.50     6968.23    795.35 o 
  -9   5  13    27710.17    29052.85   1471.24 o 
  -7   5  13      443.72      241.02    389.21 o 
  -5   5  13    10038.19     8936.81    641.87 o 
  -3   5  13     1004.23      902.46    235.26 o 
  -1   5  13     8506.19     7557.23    411.38 o 
   1   5  13    65758.37    66765.83   1399.85 o 
   3   5  13      237.28      -56.14    237.97 o 
   5   5  13    14279.61    14603.14    712.91 o 
   7   5  13    14761.81    14535.32    584.98 o 
   9   5  13     3186.90     2860.34    352.78 o 
  11   5  13    14379.55    13719.14    924.52 o 
  13   5  13    25712.48    24673.12   1253.56 o 
  15   5  13      161.46      610.74    353.26 o 
  17   5  13    10188.32     8765.48    759.07 o 
  19   5  13      692.54      370.68    536.96 o 
  21   5  13     2838.86     3157.02    773.01 o 
  23   5  13     5458.14     5609.79    923.56 o 
  25   5  13      303.05      977.64    586.57 o 
 -24   6  13      815.96      112.70    776.59 o 
 -22   6  13       36.25      126.84    504.02 o 
 -20   6  13       73.83      640.32    539.74 o 
 -18   6  13      722.92     1227.67    498.20 o 
 -16   6  13      481.25     1074.14    426.01 o 
 -14   6  13       17.44     -313.97    442.31 o 
 -12   6  13      794.05      162.75    348.53 o 
 -10   6  13      322.37      806.82    417.54 o 
  -8   6  13     4834.27     4324.14    514.54 o 
  -6   6  13     2023.26     1618.21    359.37 o 
  -4   6  13     3564.77     3042.67    342.34 o 
  -2   6  13     2973.08     2419.59    436.58 o 
   0   6  13     3386.24     3385.25    381.61 o 
   2   6  13      342.97      407.03    233.58 o 
   4   6  13      238.65      800.83    272.46 o 
   6   6  13     2583.49     2373.04    302.75 o 
   8   6  13     9038.46     8685.60    514.70 o 
  10   6  13     3352.10     2725.91    480.00 o 
  12   6  13     2213.04     3194.28    538.96 o 
  14   6  13     1676.15      399.10    350.40 o 
  16   6  13     9146.70     9498.13    857.04 o 
  18   6  13     1011.73     1596.86    547.28 o 
  20   6  13     2703.92     2813.51    764.33 o 
  22   6  13     1592.53      970.26    777.37 o 
  24   6  13      982.78     1702.23    703.10 o 
 -23   7  13        3.42     -678.87    576.41 o 
 -21   7  13     1829.21     1596.49    741.76 o 
 -19   7  13      408.00     1422.45    617.14 o 
 -17   7  13      210.90      353.94    868.99 o 
 -15   7  13     4543.35     4837.71    790.98 o 
 -13   7  13      106.02     -113.46    454.61 o 
 -11   7  13     4410.77     4304.43    592.77 o 
  -9   7  13     8883.66     8933.50   1239.50 o 
  -7   7  13     5988.95     5823.04    558.66 o 
  -5   7  13      314.81      471.07    290.64 o 
  -3   7  13       81.44      -19.96    220.97 o 
  -1   7  13     1262.08     1435.26    406.57 o 
   1   7  13    15317.75    15076.93    757.91 o 
   3   7  13     2248.77     2136.39    452.92 o 
   5   7  13     7435.14     7847.23    531.54 o 
   7   7  13     8085.17     7701.67    531.35 o 
   9   7  13      320.60     -196.64    307.11 o 
  11   7  13    18848.17    19159.18   1157.06 o 
  13   7  13      103.05      -99.05    415.93 o 
  15   7  13     2407.22     2279.55    503.52 o 
  17   7  13      102.90     -442.54    459.67 o 
  19   7  13     1784.94      861.63    609.89 o 
  21   7  13     9791.54    10071.34   1211.91 o 
  23   7  13      500.80     -129.91    631.74 o 
 -22   8  13     2902.10     3453.32    698.72 o 
 -20   8  13        3.66      213.27    658.24 o 
 -18   8  13      648.46     1238.14   1015.07 o 
 -16   8  13     3230.95     2833.90    672.64 o 
 -14   8  13     2692.85     2909.11    834.07 o 
 -12   8  13     5261.33     5057.60    738.25 o 
 -10   8  13      501.82      587.16    460.09 o 
  -8   8  13     1048.12      989.20    436.27 o 
  -6   8  13     6276.99     6836.55    639.22 o 
  -4   8  13     6591.91     7066.25    573.91 o 
  -2   8  13     1912.69     2105.41    355.81 o 
   0   8  13    21081.88    22663.53    974.81 o 
   2   8  13    14265.20    13863.79    768.39 o 
   4   8  13     4418.13     4383.80    445.90 o 
   6   8  13     3381.14     2498.55    321.50 o 
   8   8  13    16977.54    15506.07    797.84 o 
  10   8  13     5594.95     5538.49    792.91 o 
  12   8  13      945.68      412.97    443.97 o 
  14   8  13     9507.66     8525.13    855.43 o 
  16   8  13     4536.52     3007.05    743.28 o 
  18   8  13    10942.80    10437.20   1284.03 o 
  20   8  13     2308.38     1650.97    821.64 o 
  22   8  13      342.52     -163.00    840.38 o 
 -21   9  13       46.52     1753.70    962.93 o 
 -19   9  13      363.29     2646.55    987.36 o 
 -17   9  13       30.33     1272.00   1027.27 o 
 -15   9  13      333.69     1046.80    729.40 o 
 -13   9  13      112.55     -148.64    587.96 o 
 -11   9  13      564.80      608.69    519.03 o 
  -9   9  13     2515.54     1679.30   1085.83 o 
  -7   9  13     2590.01     2249.28    490.96 o 
  -5   9  13     5979.42     7049.81    695.22 o 
  -3   9  13    17085.67    18368.24    939.52 o 
  -1   9  13      104.53      509.73    282.17 o 
   1   9  13     3049.56     3124.78    433.11 o 
   3   9  13      273.17       36.76    267.69 o 
   5   9  13     1399.90     1632.97    292.58 o 
   7   9  13     7658.76     7477.44    611.36 o 
   9   9  13      563.02      552.83    323.42 o 
  11   9  13     4800.95     4579.16    860.77 o 
  13   9  13      207.49     -105.88    664.50 o 
  15   9  13    21376.34    24222.98   2004.31 o 
  17   9  13     4815.15     3382.69   2239.99 o 
  19   9  13      257.31     1035.35    679.12 o 
  21   9  13     1657.20     1704.99    928.99 o 
 -20  10  13      249.06       93.72   1376.20 o 
 -18  10  13      407.46      624.99   2066.74 o 
 -16  10  13       52.39      426.32    700.92 o 
 -14  10  13     1403.19     1268.23    667.01 o 
 -12  10  13      371.92      841.84    544.65 o 
 -10  10  13       28.27      506.45    867.55 o 
  -8  10  13      224.39     -356.23    424.09 o 
  -6  10  13     7682.21     7195.77    744.88 o 
  -4  10  13     4944.21     4696.46    530.60 o 
  -2  10  13      201.75      270.82    388.71 o 
   0  10  13     1111.19      890.36    411.67 o 
   2  10  13      154.78      167.56    302.03 o 
   4  10  13     2192.51     1727.25    380.75 o 
   6  10  13     2937.32     3012.21    435.19 o 
   8  10  13       13.20      -79.54    279.72 o 
  10  10  13       47.45     -151.34    393.55 o 
  12  10  13    11649.40    12767.86   1265.29 o 
  14  10  13     1578.24     1315.09   1141.96 o 
  16  10  13     1832.42     1048.30    734.46 o 
  18  10  13      549.36      -92.77   1083.39 o 
 -17  11  13     2454.74     2685.67    627.12 o 
 -15  11  13       23.42     -272.92    594.52 o 
 -13  11  13     3226.44     3294.75   1362.91 o 
 -11  11  13     1529.86     1837.21    602.56 o 
  -9  11  13      137.08     1123.09    525.47 o 
  -7  11  13     3529.53     3000.03    560.28 o 
  -5  11  13      804.39     1191.04    461.38 o 
  -3  11  13     9069.25    10722.75    815.84 o 
  -1  11  13     4764.32     4685.50    560.01 o 
   1  11  13      226.87     -166.64    355.83 o 
   3  11  13     1567.23     1580.89    401.18 o 
   5  11  13     1017.51     1321.07    370.54 o 
   7  11  13     6038.56     7021.18    661.69 o 
   9  11  13    10167.97    10156.39   1065.04 o 
  11  11  13      174.34     -558.10    570.79 o 
  13  11  13      160.95     1142.93    781.85 o 
  15  11  13     1515.30      436.67    783.24 o 
 -14  12  13     1086.65      942.72    801.53 o 
 -12  12  13      102.27     -435.08    391.24 o 
 -10  12  13      136.85      200.22    494.93 o 
  -8  12  13     1458.05     1697.58    559.96 o 
  -6  12  13      215.94     1137.18    547.10 o 
  -4  12  13     2131.82     1683.46    574.03 o 
  -2  12  13      486.34      559.73    457.89 o 
   0  12  13     6065.89     6690.04    700.14 o 
   2  12  13     2049.93     2530.93    497.17 o 
   4  12  13       41.88      486.55    577.96 o 
   6  12  13     1545.83     1511.04    398.03 o 
   8  12  13     1824.89     1630.07    681.85 o 
  10  12  13     7358.16     8487.46   1107.29 o 
  12  12  13     2014.44     2117.56    782.05 o 
  -9  13  13        6.00      492.81   1180.56 o 
  -7  13  13      137.92     1225.16    586.12 o 
  -5  13  13      569.41      654.95    714.07 o 
  -3  13  13      165.38      438.17    476.83 o 
  -1  13  13      348.54     -355.33    462.04 o 
   1  13  13      353.31      440.56    508.73 o 
   3  13  13     2284.67     2720.35    534.59 o 
   5  13  13     3791.02     3570.73    728.58 o 
   7  13  13       90.09     -219.47    380.84 o 
   9  13  13     1358.56     1045.84    473.59 o 
 -28   0  14     2491.56     2854.89   1605.57 o 
 -26   0  14     4186.46     3679.64   1361.56 o 
 -24   0  14      110.61     -405.05    883.31 o 
 -22   0  14     1132.83      629.54    775.94 o 
 -20   0  14     4189.87     3752.84   1327.40 o 
 -18   0  14    22211.83    24057.30   1752.25 o 
 -16   0  14    10799.41    10182.06   1204.99 o 
 -14   0  14      130.66      -72.19    411.95 o 
 -12   0  14    47463.84    49101.14   2399.93 o 
 -10   0  14    13705.84    12527.96   1473.81 o 
  -8   0  14       17.04      148.37    368.18 o 
  -6   0  14      140.14       38.89    228.36 o 
  -4   0  14      139.68       40.29    349.38 o 
  -2   0  14     1412.06     1431.20    382.52 o 
   0   0  14    16065.87    15190.26    611.89 o 
   2   0  14    30863.39    29338.19   1271.89 o 
   4   0  14    29243.11    30272.46   1260.34 o 
   6   0  14     7478.39     7177.81    633.14 o 
   8   0  14    49928.58    53479.22   1741.54 o 
  10   0  14     4121.92     4165.77    529.47 o 
  12   0  14    49736.31    48696.04   1756.19 o 
  14   0  14      402.69      544.99    341.79 o 
  16   0  14     1119.23      626.06    485.74 o 
  18   0  14    49225.68    46531.82   2351.91 o 
  20   0  14     2943.30     4543.42   1181.00 o 
  22   0  14      607.80     -517.30    741.78 o 
  24   0  14    16657.16    14747.16   1464.86 o 
  26   0  14     2055.27     3674.95    803.46 o 
 -27   1  14      273.59     1901.80   1454.29 o 
 -25   1  14     1122.90     2006.52    847.85 o 
 -23   1  14      102.55      669.85    973.59 o 
 -21   1  14      785.80      634.43    599.98 o 
 -19   1  14     1103.83     1786.51    590.00 o 
 -17   1  14     6083.68     6728.42    707.11 o 
 -15   1  14     7761.31     7669.14    729.99 o 
 -13   1  14     2943.34     2961.55    475.23 o 
 -11   1  14     5021.70     5029.28    582.67 o 
  -9   1  14      362.73      568.71    406.43 o 
  -7   1  14     4053.29     4993.11    471.03 o 
  -5   1  14      287.46       94.77    183.74 o 
  -3   1  14       12.27        5.64    148.65 o 
  -1   1  14    11888.90    12464.93    575.76 o 
   1   1  14      135.81      103.04    118.26 o 
   3   1  14      178.68      -21.81    105.73 o 
   5   1  14    38991.71    38049.20   1010.82 o 
   7   1  14     3334.34     2750.95    293.37 o 
   9   1  14     1628.33     2003.47    279.00 o 
  11   1  14    10545.29    11537.09    663.21 o 
  13   1  14       13.62      -68.57    212.38 o 
  15   1  14    79932.49    78066.90   1970.23 o 
  17   1  14     1483.19     1247.94    476.42 o 
  19   1  14      122.28      235.97    342.47 o 
  21   1  14    25945.84    26613.81   1481.06 o 
  23   1  14      118.89     -161.29    424.39 o 
  25   1  14     1010.48     1156.44    626.86 o 
  27   1  14      980.40     1733.14    760.19 o 
 -26   2  14       66.65     -217.37    817.14 o 
 -24   2  14      206.64     -167.69    730.52 o 
 -22   2  14     3493.90     5327.93   1944.74 o 
 -20   2  14      343.50      147.48    655.90 o 
 -18   2  14     3709.02     3309.72    644.58 o 
 -16   2  14     3286.93     3338.41    522.77 o 
 -14   2  14     1898.26     1569.22    455.67 o 
 -12   2  14    12471.97    13522.58    894.67 o 
 -10   2  14    11197.67    11622.94    806.72 o 
  -8   2  14    13742.80    13590.35    945.29 o 
  -6   2  14    34542.04    33564.49   1025.40 o 
  -4   2  14      807.32      764.28    185.68 o 
  -2   2  14      356.75      425.38    157.46 o 
   0   2  14     9860.00     9985.99    436.10 o 
   2   2  14    23956.17    24912.03    655.25 o 
   4   2  14   109113.55   106407.31   1239.56 o 
   6   2  14     2776.92     2847.23    345.01 o 
   8   2  14    23756.55    23676.66    914.74 o 
  10   2  14    10732.47     9557.15    603.95 o 
  12   2  14      359.01      259.01    276.59 o 
  14   2  14    23086.40    22524.70   1063.75 o 
  16   2  14      397.46      490.33    279.51 o 
  18   2  14    23114.71    24785.99   1155.20 o 
  20   2  14       51.88      238.21    473.83 o 
  22   2  14     1593.70     1468.95    463.58 o 
  24   2  14     1615.21     1703.17   1234.68 o 
  26   2  14     2399.59     2601.84    883.31 o 
 -27   3  14      440.93     1657.92   1859.34 o 
 -25   3  14       42.74      833.88   1288.36 o 
 -23   3  14     4417.40     4726.36    998.96 o 
 -21   3  14     2714.97     1972.81    606.30 o 
 -19   3  14    31224.93    32690.29   1824.62 o 
 -17   3  14    15793.75    17021.71   1297.19 o 
 -15   3  14       40.64     -136.78    301.51 o 
 -13   3  14      528.36      404.87    412.77 o 
 -11   3  14     4638.75     3824.59    496.91 o 
  -9   3  14    53971.54    52429.94   1698.35 o 
  -7   3  14    28945.43    27862.88    801.96 o 
  -5   3  14    10069.55    10340.07    487.78 o 
  -3   3  14     3356.76     3446.76    301.82 o 
  -1   3  14     1981.26     2318.13    239.31 o 
   1   3  14   152488.75   153845.08   2485.89 o 
   3   3  14    21101.01    20986.79    846.43 o 
   5   3  14     8572.29     8306.35    401.29 o 
   7   3  14    20464.39    19571.26    762.56 o 
   9   3  14      166.52       43.12    363.49 o 
  11   3  14    22342.56    21831.42   1111.18 o 
  13   3  14    29842.78    29316.36   1300.31 o 
  15   3  14     3449.04     3076.77    541.78 o 
  17   3  14    16782.44    17214.12   1173.55 o 
  19   3  14     4910.93     5728.09   1009.05 o 
  21   3  14      188.22     -560.19    662.48 o 
  23   3  14     7240.56     7438.31    920.54 o 
  25   3  14        6.89     -636.57    493.60 o 
 -26   4  14       90.86      174.70    820.58 o 
 -24   4  14     2009.27      379.08    816.11 o 
 -22   4  14     1236.02      448.23    529.60 o 
 -20   4  14     1168.14     1360.36    614.53 o 
 -18   4  14       27.74     -771.71    514.48 o 
 -16   4  14     1230.89      620.19    400.72 o 
 -14   4  14    12507.91    13045.62    938.20 o 
 -12   4  14     9453.00     9282.62    762.70 o 
 -10   4  14     1253.92     1110.14    368.32 o 
  -8   4  14      738.14      683.54    410.30 o 
  -6   4  14     3502.94     3831.08    410.12 o 
  -4   4  14    31778.29    30958.51    818.31 o 
  -2   4  14    27364.83    27913.07    646.64 o 
   0   4  14      114.11      260.87    124.49 o 
   2   4  14    22017.49    21915.87    580.23 o 
   4   4  14    10993.86    10465.14    478.52 o 
   6   4  14     7242.79     7388.18    405.42 o 
   8   4  14     4938.82     5379.07    561.31 o 
  10   4  14    22761.96    22976.60   1172.17 o 
  12   4  14     1670.77     2239.22    443.15 o 
  14   4  14     5592.05     6189.87    665.01 o 
  16   4  14      982.36      881.10    619.86 o 
  18   4  14     1152.36     1089.98    388.16 o 
  20   4  14      427.56      530.95    511.22 o 
  22   4  14      155.41     1605.99    786.01 o 
  24   4  14       84.47      319.37    518.26 o 
  26   4  14      754.69     1123.65   1351.80 o 
 -25   5  14     1416.88     1578.85    726.24 o 
 -23   5  14       13.96     -820.98    615.53 o 
 -21   5  14      157.38      921.14    633.51 o 
 -19   5  14     5538.45     4821.56   1320.51 o 
 -17   5  14     2135.74     1289.37    450.84 o 
 -15   5  14     1476.67     1489.80    440.61 o 
 -13   5  14      429.49      465.31    377.60 o 
 -11   5  14     3545.74     3804.76    592.88 o 
  -9   5  14     1331.38     1641.65    553.65 o 
  -7   5  14     3028.37     2077.68    509.86 o 
  -5   5  14     7791.18     7367.63    486.53 o 
  -3   5  14     4440.93     4432.23    340.66 o 
  -1   5  14     6341.26     6357.51    454.65 o 
   1   5  14     4289.07     3711.51    351.44 o 
   3   5  14    20850.27    19871.99    902.37 o 
   5   5  14     4655.48     3973.84    394.91 o 
   7   5  14    17415.17    17887.88   1045.93 o 
   9   5  14     5781.45     5433.25    619.76 o 
  11   5  14      594.55      251.99    507.86 o 
  13   5  14    84962.79    85927.73   2348.54 o 
  15   5  14     1526.23     2483.42    537.45 o 
  17   5  14       85.62     -124.17    381.06 o 
  19   5  14      298.22      197.19    809.32 o 
  21   5  14        3.66      597.35    562.00 o 
  23   5  14    33589.03    36037.54   2122.07 o 
  25   5  14      501.93      641.29    905.27 o 
 -24   6  14      214.81     -565.19   1551.89 o 
 -22   6  14     1524.94     1809.89    610.64 o 
 -20   6  14     1545.33     2538.42    842.60 o 
 -18   6  14     1941.36     1234.66    590.90 o 
 -16   6  14     3001.18     3648.99    716.94 o 
 -14   6  14      878.37      595.90    404.22 o 
 -12   6  14      901.92     1444.14    411.14 o 
 -10   6  14       65.60      168.72    447.99 o 
  -8   6  14       11.21      501.61    405.80 o 
  -6   6  14    11488.60    12886.75    823.64 o 
  -4   6  14      660.28      119.31    213.43 o 
  -2   6  14     4288.44     3872.62    551.19 o 
   0   6  14    42224.44    42110.43   1209.72 o 
   2   6  14     2174.34     2675.90    360.00 o 
   4   6  14     8604.36     9350.97    674.45 o 
   6   6  14    10998.80    11692.66    748.47 o 
   8   6  14     1007.52      424.40    379.29 o 
  10   6  14    54567.29    53638.32   1888.05 o 
  12   6  14     7002.74     5834.87    641.51 o 
  14   6  14     1305.88     1407.45    454.33 o 
  16   6  14    24231.75    27104.24   1414.04 o 
  18   6  14      385.56      280.56    820.73 o 
  20   6  14    24269.81    25413.72   1874.28 o 
  22   6  14     1129.01     1153.24   1070.54 o 
  24   6  14     3246.52     3814.09    877.22 o 
 -23   7  14     1594.26     1330.09    629.71 o 
 -21   7  14     2040.82     2132.52    646.10 o 
 -19   7  14      169.78     -327.58    547.95 o 
 -17   7  14     2651.68     2862.70    641.99 o 
 -15   7  14     1645.34     1183.16    493.77 o 
 -13   7  14      239.69      534.73    458.19 o 
 -11   7  14     4561.92     3573.74    554.35 o 
  -9   7  14     5540.47     6118.57   1254.20 o 
  -7   7  14    14968.10    15959.06   1174.74 o 
  -5   7  14     8866.07     9747.79    724.73 o 
  -3   7  14    21465.13    21412.23    919.06 o 
  -1   7  14      479.13      721.82    258.48 o 
   1   7  14     1930.54     1672.91    380.75 o 
   3   7  14     2980.90     3413.07    462.66 o 
   5   7  14    13235.64    14383.87    880.19 o 
   7   7  14    21273.80    22221.43    883.96 o 
   9   7  14      164.55       88.59    468.32 o 
  11   7  14      801.42      813.36    396.75 o 
  13   7  14    22518.63    22153.67   1309.61 o 
  15   7  14     2050.35     2602.27    573.53 o 
  17   7  14     1887.46     1267.94    507.61 o 
  19   7  14      261.65      256.15    539.56 o 
  21   7  14      330.06     1258.26    614.87 o 
  23   7  14     7415.09     6486.77    991.21 o 
 -22   8  14     1612.21     2159.64    807.73 o 
 -20   8  14     1326.50     1957.71    680.77 o 
 -18   8  14     1284.19     1035.70    601.85 o 
 -16   8  14     3119.04     2504.81    915.59 o 
 -14   8  14     1957.39     3406.80    998.20 o 
 -12   8  14      876.43      161.06    496.90 o 
 -10   8  14      545.78      976.61    562.61 o 
  -8   8  14      478.03     -146.70    484.68 o 
  -6   8  14    13462.94    14974.86    977.51 o 
  -4   8  14     9564.42    10374.03    681.28 o 
  -2   8  14      403.56      671.89    303.19 o 
   0   8  14      423.77      482.39    272.92 o 
   2   8  14     8041.84     7518.15    601.56 o 
   4   8  14    12798.12    12541.26    864.66 o 
   6   8  14     8794.23     8441.21    612.95 o 
   8   8  14      827.78      621.83    371.19 o 
  10   8  14     3365.36     2812.69    633.07 o 
  12   8  14     4029.34     4351.79    720.68 o 
  14   8  14     1570.21     2197.20    528.03 o 
  16   8  14      246.47     -304.32    491.89 o 
  18   8  14      868.09      523.03    585.99 o 
  20   8  14      541.82       53.95    661.47 o 
  22   8  14      391.43     -196.90    653.78 o 
 -21   9  14      114.82      384.37   1527.49 o 
 -19   9  14     8454.04     7859.10   1925.22 o 
 -17   9  14     5117.92     6040.37   1321.21 o 
 -15   9  14      280.14      322.26    478.76 o 
 -13   9  14      634.68       98.71    581.77 o 
 -11   9  14     2980.98     2048.59   1207.84 o 
  -9   9  14     7747.30     8700.77   1009.53 o 
  -7   9  14     4281.85     5739.46    876.38 o 
  -5   9  14       77.49      160.46    397.26 o 
  -3   9  14     4527.60     5110.58    555.92 o 
  -1   9  14    23985.11    24822.92   1089.17 o 
   1   9  14      478.20      495.04    287.22 o 
   3   9  14     3664.81     4096.59    660.72 o 
   5   9  14     1086.63      491.70    290.98 o 
   7   9  14      620.62      419.84    371.92 o 
   9   9  14    28419.45    29524.04   1754.96 o 
  11   9  14     1120.31     2817.21   1049.23 o 
  13   9  14        0.54       24.35    751.11 o 
  15   9  14      165.55      706.66    651.84 o 
  17   9  14      141.65     -949.12    700.37 o 
  19   9  14     3511.95     5396.92   1171.32 o 
 -18  10  14     3679.16     4017.86   1031.73 o 
 -16  10  14      948.62      390.44    648.75 o 
 -14  10  14     2824.66     3844.92   1031.94 o 
 -12  10  14     2834.86     2716.14    649.61 o 
 -10  10  14        6.91     1712.48    667.59 o 
  -8  10  14      298.18     1012.54    450.35 o 
  -6  10  14      927.26     1408.11    455.18 o 
  -4  10  14    18235.67    18296.88   1163.64 o 
  -2  10  14    10170.43    10527.83    775.82 o 
   0  10  14     6606.58     7705.74    669.72 o 
   2  10  14     1025.57      263.44    355.77 o 
   4  10  14     1244.85      635.35    379.09 o 
   6  10  14    15167.42    14620.03    997.11 o 
   8  10  14      248.27     -351.34    577.75 o 
  10  10  14     5484.15     6150.15    849.88 o 
  12  10  14    17610.13    19758.69   1521.01 o 
  14  10  14    11627.89    10894.73   1737.33 o 
  16  10  14      503.15        6.04    571.89 o 
  18  10  14     1162.48     1275.90    772.57 o 
 -15  11  14     3097.39     3651.75    848.68 o 
 -13  11  14     1952.48     1327.29    815.56 o 
 -11  11  14       51.39      -47.63    506.27 o 
  -9  11  14       60.44     -468.55    464.99 o 
  -7  11  14      597.81      349.42    592.39 o 
  -5  11  14     3416.68     4178.50    634.87 o 
  -3  11  14       26.90      206.46    435.97 o 
  -1  11  14     4128.15     3150.84    483.79 o 
   1  11  14      321.30       64.84    324.19 o 
   3  11  14      124.81      -73.56    345.64 o 
   5  11  14       31.11       90.56    319.50 o 
   7  11  14       65.95      704.64    468.84 o 
   9  11  14     8725.58    10101.03   1169.15 o 
  11  11  14     8225.91     6898.98   1195.91 o 
  13  11  14     2799.59     2363.78    885.75 o 
  15  11  14     2262.92     2034.70   1237.12 o 
 -12  12  14       17.50     -543.57    620.57 o 
 -10  12  14      614.13      574.41    507.02 o 
  -8  12  14      347.05     1610.87    591.29 o 
  -6  12  14     1376.04     1842.04    548.66 o 
  -4  12  14      484.95      795.44    503.33 o 
  -2  12  14     2461.11     2221.13    541.66 o 
   0  12  14       19.41      132.83    359.47 o 
   2  12  14     3199.32     2482.99    588.17 o 
   4  12  14       96.99      855.38    356.46 o 
   6  12  14      839.16     1855.01    716.20 o 
   8  12  14    11009.91    12359.00   1333.20 o 
  10  12  14     1545.59     2805.38    914.07 o 
  12  12  14      717.57     -127.30   1664.13 o 
  -7  13  14       60.73     1043.43    528.18 o 
  -5  13  14      958.15      663.64    438.73 o 
  -3  13  14      937.51      851.65    660.01 o 
  -1  13  14       78.13      448.78    423.25 o 
   1  13  14     1524.68     2227.10    565.22 o 
   3  13  14       61.39     -298.95    468.85 o 
   5  13  14     6012.51     7488.80    878.40 o 
 -27   1  15      848.84     1138.33   1573.85 o 
 -25   1  15       65.33     -236.82   1561.65 o 
 -23   1  15      933.49     2056.28   1010.96 o 
 -21   1  15      737.95     2349.60    927.23 o 
 -19   1  15     1349.89     1405.08    861.64 o 
 -17   1  15     5803.82     6685.72    748.09 o 
 -15   1  15     2895.36     3388.44    748.77 o 
 -13   1  15       27.38      247.44    361.70 o 
 -11   1  15    20776.76    20004.26   1097.72 o 
  -9   1  15     7877.28     7569.88    675.67 o 
  -7   1  15    16294.75    16501.47    993.02 o 
  -5   1  15     4949.73     4904.23    368.53 o 
  -3   1  15     4837.18     4812.13    359.18 o 
  -1   1  15      325.84      312.04    198.12 o 
   1   1  15      328.42      620.72    260.08 o 
   3   1  15    23580.34    22835.50    809.88 o 
   5   1  15     9449.64     9783.67    549.34 o 
   7   1  15     1246.88      947.57    213.14 o 
   9   1  15     3904.73     3814.52    365.08 o 
  11   1  15     8366.09     7901.73    530.50 o 
  13   1  15     7726.32     8391.02    618.09 o 
  15   1  15     1105.00      712.87    357.23 o 
  17   1  15      138.47      604.45    349.29 o 
  19   1  15     2721.22     4047.77    652.10 o 
  21   1  15     1713.34     1901.85    460.64 o 
  23   1  15     8284.45     9113.69   1210.59 o 
  25   1  15     3834.43     3786.50    884.10 o 
 -26   2  15      631.48     1370.71    849.68 o 
 -24   2  15     1020.17     1039.30    889.98 o 
 -22   2  15      520.41     2408.68    825.40 o 
 -20   2  15     4107.02     4692.55    890.95 o 
 -18   2  15     1488.12     2228.46    711.28 o 
 -16   2  15     4296.92     4973.88    634.94 o 
 -14   2  15     2644.45     2882.90    509.29 o 
 -12   2  15     1271.71     1494.17    409.58 o 
 -10   2  15     1050.52      760.48    282.27 o 
  -8   2  15     3346.01     3106.12    403.14 o 
  -6   2  15    14462.32    14279.73    760.47 o 
  -4   2  15    12458.15    13429.32    645.28 o 
  -2   2  15      464.50      300.82    229.30 o 
   0   2  15       39.50     -219.54    146.36 o 
   2   2  15    15440.99    14785.81    524.08 o 
   4   2  15      899.54      861.45    219.04 o 
   6   2  15    45002.69    44257.15   1139.69 o 
   8   2  15     5636.09     5488.64    465.55 o 
  10   2  15     4294.85     3610.60    390.15 o 
  12   2  15      269.59      557.60    265.08 o 
  14   2  15    19286.38    19606.36   1021.69 o 
  16   2  15    18108.80    19135.55   1015.54 o 
  18   2  15     4120.88     3600.50    592.67 o 
  20   2  15     6427.15     6983.18   1961.82 o 
  22   2  15      382.35      672.26    451.37 o 
  24   2  15     2480.15     3555.87   1159.04 o 
  26   2  15     1980.61     1827.30    701.09 o 
 -25   3  15        9.95    -1143.05    762.03 o 
 -23   3  15      163.95      455.74    578.08 o 
 -21   3  15       80.69     -281.44    494.99 o 
 -19   3  15     1350.07      892.10    496.29 o 
 -17   3  15     1217.52     1176.09    507.06 o 
 -15   3  15     3026.95     2637.14    488.13 o 
 -13   3  15     2806.13     2655.39    503.16 o 
 -11   3  15     1887.58     1275.97    410.66 o 
  -9   3  15      189.04      -93.23    281.61 o 
  -7   3  15     1380.36     1547.43    264.38 o 
  -5   3  15    12891.65    12880.04    591.50 o 
  -3   3  15       34.28      109.78    196.43 o 
  -1   3  15      814.99      858.67    169.77 o 
   1   3  15      544.28      547.97    153.40 o 
   3   3  15     1217.80     1371.08    193.34 o 
   5   3  15     1942.96     1777.36    438.43 o 
   7   3  15     4663.44     5366.97    471.42 o 
   9   3  15    16234.54    16261.19    880.61 o 
  11   3  15       30.78     -217.60    280.45 o 
  13   3  15     1615.99     1527.81    433.14 o 
  15   3  15     2869.11     2582.93    535.45 o 
  17   3  15    16426.20    17159.98   1217.44 o 
  19   3  15     3154.76     3162.25    834.51 o 
  21   3  15      565.27       90.94    584.89 o 
  23   3  15      510.12      721.67    439.37 o 
  25   3  15     6914.32     7780.97   1198.36 o 
 -26   4  15      138.36      529.18   1190.76 o 
 -24   4  15      340.74      155.00    704.26 o 
 -22   4  15       25.83      472.31    484.12 o 
 -20   4  15     1839.48     1612.50   1111.82 o 
 -18   4  15     1219.63      791.34    506.12 o 
 -16   4  15      116.17      392.59    591.87 o 
 -14   4  15     4114.19     4101.31    572.67 o 
 -12   4  15      520.97      707.65    352.64 o 
 -10   4  15     2567.37     2884.22    429.68 o 
  -8   4  15       43.35     -452.98    368.54 o 
  -6   4  15     1802.81     1967.74    308.14 o 
  -4   4  15    12682.69    13263.48    697.22 o 
  -2   4  15       92.21      265.26    216.79 o 
   0   4  15    38734.56    40536.00   1006.05 o 
   2   4  15     4231.83     4390.87    323.58 o 
   4   4  15    39570.57    39801.05   1117.09 o 
   6   4  15     9219.32     9920.29    597.36 o 
   8   4  15     5510.97     4435.13    820.61 o 
  10   4  15    15991.17    17208.93   1047.41 o 
  12   4  15    48120.18    49596.99   1775.67 o 
  14   4  15    21624.74    21461.47   1192.02 o 
  16   4  15     4461.58     4130.61    542.80 o 
  18   4  15     1157.22      959.14    522.66 o 
  20   4  15       12.37     -323.23    446.48 o 
  22   4  15    33940.54    38955.12   4458.02 o 
  24   4  15     1416.44      815.89    604.20 o 
 -25   5  15       38.98     -253.34    731.35 o 
 -23   5  15      544.87     -128.72   1771.50 o 
 -21   5  15      157.44      472.87    531.30 o 
 -19   5  15     1946.66     1231.93    547.64 o 
 -17   5  15      391.76     -298.91    486.71 o 
 -15   5  15      378.54      134.44    461.64 o 
 -13   5  15     5316.94     5721.86    966.77 o 
 -11   5  15     1990.52     1906.29    666.72 o 
  -9   5  15     8907.63     8822.12    823.43 o 
  -7   5  15     2955.05     2506.20    449.45 o 
  -5   5  15      140.92      331.36    246.74 o 
  -3   5  15     7808.51     7803.96    420.72 o 
  -1   5  15     4669.43     4256.65    367.18 o 
   1   5  15     8316.12     8188.37    523.08 o 
   3   5  15     3942.21     4124.46    445.51 o 
   5   5  15      146.88       45.68    381.72 o 
   7   5  15       48.03       59.40    282.95 o 
   9   5  15     2422.81     1886.83    435.51 o 
  11   5  15      702.85     1018.21    365.52 o 
  13   5  15     9584.05     8854.74    823.33 o 
  15   5  15      393.82      -62.86    356.07 o 
  17   5  15     1250.28      647.82    354.70 o 
  19   5  15     7296.22     8001.11    968.10 o 
  21   5  15       11.76     -310.99    474.91 o 
  23   5  15    10561.03    11314.64   1457.96 o 
 -24   6  15       42.74     -235.25    808.83 o 
 -22   6  15      209.74      524.63    667.82 o 
 -20   6  15      363.27       -6.34    574.90 o 
 -18   6  15      194.86     -582.97    603.36 o 
 -16   6  15      900.51      914.07    480.01 o 
 -14   6  15      130.14      452.29    477.82 o 
 -12   6  15     3595.90     3195.46    544.99 o 
 -10   6  15     3025.86     2164.17    500.20 o 
  -8   6  15     3233.86     3674.00    614.39 o 
  -6   6  15      515.54      177.83    274.42 o 
  -4   6  15     7404.75     7264.75    475.33 o 
  -2   6  15     3297.12     3824.42    412.36 o 
   0   6  15     2048.06     1684.63    302.18 o 
   2   6  15     7255.22     7448.62    528.84 o 
   4   6  15       12.34      215.67    263.72 o 
   6   6  15     4253.86     3682.27    624.35 o 
   8   6  15      606.16      500.94    336.54 o 
  10   6  15      686.11     1039.89    437.03 o 
  12   6  15     2925.62     2577.53    524.72 o 
  14   6  15       69.48     -336.53    393.87 o 
  16   6  15     2401.09     2909.01    561.76 o 
  18   6  15     2226.07     3284.67    776.53 o 
  20   6  15     5040.77     4562.91    833.24 o 
  22   6  15       35.60      109.55    572.70 o 
 -23   7  15      233.91     -296.90    614.79 o 
 -21   7  15       59.70     -607.20    595.43 o 
 -19   7  15     1684.95     1196.56    569.42 o 
 -17   7  15     3937.83     4206.93    772.92 o 
 -15   7  15     1775.18      979.71    482.60 o 
 -13   7  15     1922.64     2250.85    670.28 o 
 -11   7  15       15.90       58.34    471.56 o 
  -9   7  15     5345.76     5441.79    990.80 o 
  -7   7  15    38361.49    40793.59   1870.10 o 
  -5   7  15      233.96      593.30    344.26 o 
  -3   7  15        7.88     -316.07    297.08 o 
  -1   7  15     1593.65     1237.36    270.86 o 
   1   7  15     1751.71     1883.60    401.65 o 
   3   7  15    17599.95    18192.12    993.43 o 
   5   7  15     4958.23     6183.78    803.24 o 
   7   7  15     1111.95      459.63    428.69 o 
   9   7  15       63.89       -8.80    457.13 o 
  11   7  15     5495.47     5580.02    721.32 o 
  13   7  15       76.96     -186.82    368.48 o 
  15   7  15    15543.62    15871.12   1151.23 o 
  17   7  15     1211.04     1743.96    588.69 o 
  19   7  15        0.19     -171.68    579.99 o 
  21   7  15     2274.02     1939.89    645.88 o 
 -20   8  15      271.29     2367.71    974.95 o 
 -18   8  15     1316.55      748.92    733.46 o 
 -16   8  15      770.73     1912.80    776.40 o 
 -14   8  15     5274.37     4672.22    823.29 o 
 -12   8  15      357.91      781.17    619.78 o 
 -10   8  15      672.60      194.81    580.79 o 
  -8   8  15      919.90     1196.24    402.33 o 
  -6   8  15      308.31      465.44    349.99 o 
  -4   8  15     3491.56     3615.19    436.46 o 
  -2   8  15     9389.82    11166.55    850.05 o 
   0   8  15    14924.05    14066.18    805.68 o 
   2   8  15      104.78      363.48    279.39 o 
   4   8  15     8683.98     8948.33    742.22 o 
   6   8  15       29.99      696.33    451.53 o 
   8   8  15     7550.48     7186.68    880.81 o 
  10   8  15     1451.87     1868.65    569.64 o 
  12   8  15      330.46      920.84    465.01 o 
  14   8  15     2985.61     3652.73    620.00 o 
  16   8  15     2658.77     1457.39    758.44 o 
  18   8  15     8580.98     8913.23   1080.48 o 
  20   8  15      287.73     1020.52    650.03 o 
 -19   9  15      763.89     1819.17    873.91 o 
 -17   9  15      357.51      409.25    736.01 o 
 -15   9  15      199.89      845.62    562.82 o 
 -13   9  15     1816.82     2260.72    566.68 o 
 -11   9  15      845.85     1039.65    511.78 o 
  -9   9  15     1213.70      696.86    488.19 o 
  -7   9  15     3440.93     3594.93    567.55 o 
  -5   9  15      160.76      280.61    520.54 o 
  -3   9  15    17111.80    17302.73    942.57 o 
  -1   9  15      294.76      673.30    302.48 o 
   1   9  15      568.05      249.89    295.95 o 
   3   9  15     4084.03     4141.69    543.55 o 
   5   9  15      476.08       90.02    493.78 o 
   7   9  15     1816.17     2070.11    605.31 o 
   9   9  15      266.05     -656.64    612.45 o 
  11   9  15     3756.89     3911.27   1078.33 o 
  13   9  15     5598.99     6202.54    897.04 o 
  15   9  15        4.09     -575.69    902.83 o 
  17   9  15      588.31     -260.75    628.02 o 
  19   9  15      537.11     2869.20   1029.78 o 
 -16  10  15     2443.95     2108.69    867.49 o 
 -14  10  15      177.86      234.78    596.12 o 
 -12  10  15       41.52    -1119.20    746.13 o 
 -10  10  15       87.39      514.22    512.46 o 
  -8  10  15        9.87      152.59    612.82 o 
  -6  10  15     3165.12     4300.59    677.59 o 
  -4  10  15     4806.98     4767.36    658.34 o 
  -2  10  15      176.93      301.23    315.70 o 
   0  10  15       21.52      -39.19    322.10 o 
   2  10  15     2121.79     2538.48    483.27 o 
   4  10  15       17.32     -679.29    458.26 o 
   6  10  15      998.43      641.20    623.00 o 
   8  10  15     1163.56     1120.54    505.18 o 
  10  10  15       10.62     -341.58   1014.54 o 
  12  10  15     1021.22      340.81    484.66 o 
  14  10  15     1955.24     1636.48    929.67 o 
  16  10  15     1420.71     2153.99    859.70 o 
 -13  11  15      229.71      288.60    624.35 o 
 -11  11  15      762.66     1498.02    540.72 o 
  -9  11  15       49.54     -515.72    427.58 o 
  -7  11  15      501.27      790.08    752.99 o 
  -5  11  15     2144.09     2638.23    576.32 o 
  -3  11  15     2007.64     1877.98    475.37 o 
  -1  11  15     1562.84     1562.99    391.19 o 
   1  11  15        8.02      724.26    351.61 o 
   3  11  15       60.02      107.78    385.57 o 
   5  11  15     1835.70     1372.16    571.01 o 
   7  11  15     3316.90     1050.52    749.10 o 
   9  11  15      575.11       79.39    955.03 o 
  11  11  15     2724.59     2887.54    713.49 o 
  13  11  15     1550.55     2114.95    778.15 o 
 -10  12  15      580.95     1683.21    759.33 o 
  -8  12  15      317.96      640.24    454.51 o 
  -6  12  15     1186.32     1721.69    931.20 o 
  -4  12  15      146.55      351.50    458.49 o 
  -2  12  15        9.80     -181.91    460.95 o 
   0  12  15     1835.10     1831.52    429.01 o 
   2  12  15      113.50       94.49    391.76 o 
   4  12  15     2167.40     1812.59    477.71 o 
   6  12  15     1536.67     2664.12    715.52 o 
   8  12  15     3885.66     3630.92    853.47 o 
  10  12  15      677.17     1183.81    935.83 o 
  -3  13  15      782.77     1268.47    561.88 o 
  -1  13  15      133.20     -206.16    501.39 o 
   1  13  15     3589.02     3625.63    630.52 o 
 -26   0  16      184.19      151.28    878.43 o 
 -24   0  16        4.86       24.40    868.67 o 
 -22   0  16        1.02      932.11    922.35 o 
 -20   0  16     1683.70     2371.75   1200.52 o 
 -18   0  16    24630.54    30979.62   2074.77 o 
 -16   0  16     4754.65     4103.55    801.11 o 
 -14   0  16    51647.52    51245.69   2589.73 o 
 -12   0  16      382.37      675.26    546.75 o 
 -10   0  16    45736.90    47116.58   2713.37 o 
  -8   0  16    37649.30    36723.61   3047.15 o 
  -6   0  16      861.98     1506.79    412.80 o 
  -4   0  16    97399.84    95607.87   2078.37 o 
  -2   0  16     4914.87     4815.97    569.79 o 
   0   0  16     1642.68      896.67    319.47 o 
   2   0  16    27424.52    26256.71   1363.41 o 
   4   0  16    17371.15    16306.84   1022.05 o 
   6   0  16   110213.42   114851.81   3164.98 o 
   8   0  16    47197.25    48833.46   1775.42 o 
  10   0  16     3012.80     2910.24    520.68 o 
  12   0  16     1798.73     1299.26    423.60 o 
  14   0  16      308.66      477.96    399.07 o 
  16   0  16       19.22     -142.40    553.07 o 
  18   0  16    49073.54    49103.95   3374.62 o 
  20   0  16    11256.56    10852.98   1190.95 o 
  22   0  16      271.36       63.51    502.54 o 
  24   0  16    12087.51     9667.58   1791.02 o 
 -25   1  16       28.01     1051.69   1415.24 o 
 -23   1  16       26.52      271.01    784.10 o 
 -21   1  16      576.90     1102.81    741.12 o 
 -19   1  16      989.47     1429.76    586.60 o 
 -17   1  16     4636.48     5026.74    662.61 o 
 -15   1  16     4647.58     5149.35    646.11 o 
 -13   1  16      310.57      457.31    344.53 o 
 -11   1  16       15.11     -522.34    348.23 o 
  -9   1  16      655.99      920.17    283.75 o 
  -7   1  16    36516.55    36888.59   1123.92 o 
  -5   1  16    13787.94    14214.87    630.16 o 
  -3   1  16      702.05      322.44    244.22 o 
  -1   1  16    10700.96    10306.11    563.26 o 
   1   1  16     2962.98     2974.63    332.33 o 
   3   1  16    21698.34    21532.83    818.43 o 
   5   1  16    40770.95    41153.36   1136.40 o 
   7   1  16      702.57      484.54    294.62 o 
   9   1  16    35136.50    36373.61   1100.93 o 
  11   1  16     3990.42     3730.69    402.13 o 
  13   1  16      886.81      998.80    266.38 o 
  15   1  16     2708.74     2232.74    532.66 o 
  17   1  16     1206.25     1157.44    349.81 o 
  19   1  16     3804.80     3631.68    529.98 o 
  21   1  16    10152.89    12211.60   1442.42 o 
  23   1  16     9992.41    10738.72   1366.63 o 
  25   1  16       60.66     -450.59    629.19 o 
 -26   2  16       51.11      211.24   1388.40 o 
 -24   2  16      233.07     1427.79    943.41 o 
 -22   2  16      909.21     -566.10    670.10 o 
 -20   2  16      460.11     -200.23    470.91 o 
 -18   2  16      157.34      191.08    427.86 o 
 -16   2  16      655.97      826.07    375.67 o 
 -14   2  16     1300.66     1740.00    436.71 o 
 -12   2  16       12.91      193.62    311.61 o 
 -10   2  16       30.41      -54.07    299.66 o 
  -8   2  16      468.20       24.69    255.97 o 
  -6   2  16      170.53      -28.52    192.53 o 
  -4   2  16     4431.80     4617.82    381.27 o 
  -2   2  16     1021.27     1550.18    262.94 o 
   0   2  16        9.86      -89.73    147.85 o 
   2   2  16     9449.65     9795.17    558.33 o 
   4   2  16    11472.49    12440.79    627.47 o 
   6   2  16     1612.30     1980.67    309.72 o 
   8   2  16      978.00      859.94    351.95 o 
  10   2  16    12850.04    12304.69    659.71 o 
  12   2  16    24771.50    25687.96   1177.47 o 
  14   2  16      388.49      333.05    301.13 o 
  16   2  16       10.68      862.94    431.07 o 
  18   2  16       45.37      366.83    504.01 o 
  20   2  16     3616.53     3819.17    845.87 o 
  22   2  16    11685.74    12399.33   1502.15 o 
  24   2  16     5217.15     6440.42   1152.18 o 
 -25   3  16       55.20      366.10    691.57 o 
 -23   3  16     4207.40     3930.74    985.77 o 
 -21   3  16       16.15    -1058.02    705.35 o 
 -19   3  16       72.88      732.67    768.22 o 
 -17   3  16     3593.88     3874.63    719.61 o 
 -15   3  16       54.36      464.51    375.43 o 
 -13   3  16     2429.82     2901.87    512.75 o 
 -11   3  16       12.28     -352.22    387.53 o 
  -9   3  16      209.52      138.08    317.33 o 
  -7   3  16     1264.25      808.06    237.20 o 
  -5   3  16      433.94      313.66    186.86 o 
  -3   3  16      862.58      933.69    202.58 o 
  -1   3  16     1006.25      898.42    261.03 o 
   1   3  16     5431.30     5310.76    376.51 o 
   3   3  16      448.69      300.73    202.87 o 
   5   3  16    23547.47    22521.00    836.33 o 
   7   3  16     4405.01     3979.90    423.34 o 
   9   3  16     5019.07     4759.07    500.53 o 
  11   3  16    13662.06    13268.85    844.86 o 
  13   3  16     5223.11     4397.26    674.73 o 
  15   3  16    26135.00    26196.32   1489.33 o 
  17   3  16     8431.27     8943.18    904.61 o 
  19   3  16     3636.20     4892.27    957.14 o 
  21   3  16      982.11     2289.48    745.70 o 
  23   3  16     3456.57     3103.67   1381.08 o 
 -24   4  16      704.75     1555.37   1154.16 o 
 -22   4  16      412.37      558.09    778.38 o 
 -20   4  16       10.86     -964.84    685.66 o 
 -18   4  16     3224.56     3522.86    760.23 o 
 -16   4  16       18.82     -303.50    465.31 o 
 -14   4  16        4.93     -222.37    361.07 o 
 -12   4  16      477.67      354.34    323.53 o 
 -10   4  16       22.53       35.96    384.38 o 
  -8   4  16     7306.39     7399.07    634.92 o 
  -6   4  16     2368.51     2955.14    377.82 o 
  -4   4  16     1518.43     2145.78    351.92 o 
  -2   4  16    10394.03    10697.02    548.41 o 
   0   4  16     1241.84     1158.33    244.69 o 
   2   4  16       82.13      177.45    270.32 o 
   4   4  16     7150.98     6505.33    769.55 o 
   6   4  16    18350.51    19276.48   1079.93 o 
   8   4  16      962.21     1010.68    325.96 o 
  10   4  16     7042.80     7265.73    730.37 o 
  12   4  16    10608.90    10798.55    888.87 o 
  14   4  16     1326.29     1549.86    424.36 o 
  16   4  16      648.11     -152.70    500.04 o 
  18   4  16       74.86      484.49    426.06 o 
  20   4  16     3966.09     4536.54   1656.81 o 
  22   4  16    12611.56    11337.87   1473.64 o 
  24   4  16       61.58      -60.28    564.10 o 
 -23   5  16      184.51       78.42    918.23 o 
 -21   5  16      831.95       75.37    582.35 o 
 -19   5  16       61.06     -179.34    703.67 o 
 -17   5  16     1966.38     1423.99    559.92 o 
 -15   5  16     7436.02     8172.45    972.22 o 
 -13   5  16      748.13     1049.60    669.37 o 
 -11   5  16     5808.39     5077.50    724.43 o 
  -9   5  16     5665.01     4711.36    617.14 o 
  -7   5  16     1404.29     1891.50    504.21 o 
  -5   5  16    17562.53    18933.98    937.04 o 
  -3   5  16     2726.39     2781.99    349.17 o 
  -1   5  16        1.60       -0.13    193.51 o 
   1   5  16    20511.46    19664.85    810.40 o 
   3   5  16     9756.88    10039.55    921.40 o 
   5   5  16    14328.19    14511.98   1177.74 o 
   7   5  16     1187.03     1400.94    399.39 o 
   9   5  16     7526.96     8454.65    834.00 o 
  11   5  16       49.51      404.28    348.88 o 
  13   5  16     2220.53     2076.29    445.16 o 
  15   5  16      326.81      181.93    414.76 o 
  17   5  16       96.37      300.89    428.68 o 
  19   5  16    13831.96    13433.25   1304.49 o 
  21   5  16     6510.51     6687.42    963.02 o 
  23   5  16       39.63     1039.80   1942.30 o 
 -22   6  16      264.87      509.40    550.42 o 
 -20   6  16      603.32     1517.63    607.95 o 
 -18   6  16     6847.01     8116.16   1586.10 o 
 -16   6  16       15.58     -376.20    856.84 o 
 -14   6  16     1236.14     1407.99    552.57 o 
 -12   6  16    12019.00    11968.34    969.00 o 
 -10   6  16      560.62      338.79    540.14 o 
  -8   6  16    39518.66    41724.21   2574.29 o 
  -6   6  16      344.97      536.82    483.11 o 
  -4   6  16    14379.81    13923.30    738.81 o 
  -2   6  16    12435.42    12946.27    641.43 o 
   0   6  16      196.93       -7.07    222.82 o 
   2   6  16    18299.93    17521.14    812.64 o 
   4   6  16      110.76      152.05    538.14 o 
   6   6  16    13980.74    14540.79   1171.64 o 
   8   6  16    17825.40    16417.40   1096.11 o 
  10   6  16     7624.80     7006.78    740.08 o 
  12   6  16      247.00     -101.38    387.15 o 
  14   6  16      646.77      432.30    451.52 o 
  16   6  16    23150.10    25557.18   1451.26 o 
  18   6  16      773.07      132.89    528.51 o 
  20   6  16      705.80      241.88    776.93 o 
  22   6  16      611.33      572.20    586.24 o 
 -21   7  16      165.40     -513.76    633.58 o 
 -19   7  16      244.77     -730.02    605.98 o 
 -17   7  16     1711.47      341.73    712.15 o 
 -15   7  16     1926.52     1332.23   1449.41 o 
 -13   7  16    18777.44    18689.13   1551.03 o 
 -11   7  16      224.97    -1246.36    830.91 o 
  -9   7  16    27036.19    26747.91   2146.03 o 
  -7   7  16      515.73      146.47    501.53 o 
  -5   7  16     2846.06     2976.97    470.54 o 
  -3   7  16    15076.74    14254.37    784.14 o 
  -1   7  16      736.27      467.26    332.70 o 
   1   7  16    52570.07    54104.69   1490.95 o 
   3   7  16      729.08      298.07    454.54 o 
   5   7  16     4187.29     4226.18    715.56 o 
   7   7  16      212.79      646.74    528.57 o 
   9   7  16     1303.58     1503.59    445.05 o 
  11   7  16    10883.74    10320.85    939.68 o 
  13   7  16     6568.46     7025.53    844.74 o 
  15   7  16     1549.93     2082.98    535.46 o 
  17   7  16     1782.73     1817.35    643.64 o 
  19   7  16      390.08     -363.00    566.38 o 
  21   7  16      400.13      619.21    535.41 o 
 -20   8  16        3.30     -595.46    871.07 o 
 -18   8  16     1540.56     1714.47   1141.96 o 
 -16   8  16      533.52      -45.21    740.47 o 
 -14   8  16     1861.50     2072.97    634.73 o 
 -12   8  16      357.41     -126.88    634.95 o 
 -10   8  16     1676.72      413.89    449.34 o 
  -8   8  16     4517.34     4414.82    737.12 o 
  -6   8  16      599.87     -218.99    328.58 o 
  -4   8  16     6183.47     6921.10    705.27 o 
  -2   8  16     3197.25     3259.42    455.26 o 
   0   8  16     7744.03     7299.02    599.48 o 
   2   8  16     5366.92     5324.71    743.13 o 
   4   8  16     6620.20     7474.70    912.77 o 
   6   8  16     1583.68     1225.33    749.87 o 
   8   8  16      438.72      547.77    496.44 o 
  10   8  16     1770.75      975.60    550.96 o 
  12   8  16     2463.31     2327.01    611.86 o 
  14   8  16    23945.25    23304.52   1473.43 o 
  16   8  16      690.50     -558.40    795.50 o 
  18   8  16     8230.62     8069.94   1330.42 o 
 -17   9  16      330.89       42.27    679.37 o 
 -15   9  16      673.42       77.70    781.76 o 
 -13   9  16     1817.45      970.89    499.90 o 
 -11   9  16       57.76      792.17    564.24 o 
  -9   9  16        1.43     -274.48    544.98 o 
  -7   9  16       28.37      -92.82    401.96 o 
  -5   9  16     6861.87     7138.89    758.08 o 
  -3   9  16      199.16     1456.11    531.99 o 
  -1   9  16     3378.97     3587.98    656.49 o 
   1   9  16     5808.37     6912.00    613.95 o 
   3   9  16       31.24      352.55    529.03 o 
   5   9  16     5018.48     5579.75    852.79 o 
   7   9  16     7409.48     7240.24    938.60 o 
   9   9  16      323.93     -551.19    655.07 o 
  11   9  16     3096.72     2005.96    621.67 o 
  13   9  16        3.13      369.84    609.63 o 
  15   9  16    10021.46     8257.64   1454.29 o 
  17   9  16    18741.29    20085.65   1963.17 o 
 -16  10  16      377.56      -82.52    748.92 o 
 -14  10  16      471.13      292.62    637.20 o 
 -12  10  16      394.56      978.28    643.88 o 
 -10  10  16     1042.08     1709.66    622.51 o 
  -8  10  16      160.08      216.09    404.39 o 
  -6  10  16     1147.54      827.97    409.89 o 
  -4  10  16     8688.18     9711.26    889.71 o 
  -2  10  16      180.21       32.68    417.08 o 
   0  10  16      763.12      202.26    338.40 o 
   2  10  16      939.51      769.38    447.29 o 
   4  10  16     3733.87     4582.21    749.90 o 
   6  10  16    12855.51    13056.05   1264.28 o 
   8  10  16       37.22      921.39    656.73 o 
  10  10  16     9755.01     8968.00   1134.61 o 
  12  10  16       51.06      -31.93    588.34 o 
  14  10  16     2781.10     3644.30   1029.95 o 
 -13  11  16      574.20      -28.33    603.48 o 
 -11  11  16       84.24     -202.47    479.33 o 
  -9  11  16      205.78      548.13    508.71 o 
  -7  11  16     6623.81     8258.41    939.64 o 
  -5  11  16     8430.84     8532.51    898.49 o 
  -3  11  16     4012.20     3713.86    607.20 o 
  -1  11  16       97.79     -656.56    458.35 o 
   1  11  16      120.99      425.58    450.10 o 
   3  11  16     8385.73     7991.32   1019.78 o 
   5  11  16     1308.14      327.24    867.36 o 
   7  11  16       61.05       69.38    494.56 o 
   9  11  16     2981.27     2367.81    631.59 o 
  11  11  16     1160.03      523.06    602.53 o 
  -8  12  16      300.36     -398.87    601.90 o 
  -6  12  16      764.22     1750.60    636.37 o 
  -4  12  16      612.75      487.41    505.75 o 
  -2  12  16     3662.10     3559.47    640.98 o 
   0  12  16     6667.69     9937.40    979.27 o 
   2  12  16      139.68      745.17    684.19 o 
   4  12  16      476.34     -208.53   1127.32 o 
   6  12  16      758.68      524.99    551.72 o 
 -25   1  17     1546.73     2979.61   1158.24 o 
 -23   1  17      163.34      668.12    677.66 o 
 -21   1  17      109.95     -113.57    600.02 o 
 -19   1  17        7.83     1029.44    609.87 o 
 -17   1  17     1146.88      656.92    573.37 o 
 -15   1  17    14632.45    16315.10   1090.35 o 
 -13   1  17      103.65      352.42    348.54 o 
 -11   1  17     3367.27     3666.11    597.32 o 
  -9   1  17     4097.61     3938.32    394.47 o 
  -7   1  17     4901.81     4222.32    416.01 o 
  -5   1  17    31670.00    31789.07    955.77 o 
  -3   1  17     1313.97     1045.61    242.98 o 
  -1   1  17       32.24     -104.58    227.78 o 
   1   1  17     3348.56     3623.46    383.93 o 
   3   1  17     6729.53     7565.90    537.05 o 
   5   1  17    62042.22    60004.21   1414.54 o 
   7   1  17    17997.01    17843.96    797.05 o 
   9   1  17      114.29      174.52    247.61 o 
  11   1  17    10043.24     9997.34    639.97 o 
  13   1  17      313.98      423.88    253.81 o 
  15   1  17    10770.78    11136.40   1054.61 o 
  17   1  17    29021.16    29312.68   1239.38 o 
  19   1  17      704.95      413.42    398.56 o 
  21   1  17       22.45      798.04    563.48 o 
  23   1  17     3463.39     3192.33    698.30 o 
 -24   2  17     2417.80     1343.84    927.70 o 
 -22   2  17      594.22     3167.01   1120.38 o 
 -20   2  17      168.28      960.46    507.66 o 
 -18   2  17     3051.23     3599.73    809.46 o 
 -16   2  17      493.04      443.88    352.74 o 
 -14   2  17      989.95     1822.60    467.36 o 
 -12   2  17      727.06      537.61    387.41 o 
 -10   2  17       50.27      115.54    280.96 o 
  -8   2  17    41316.52    40388.57   1282.87 o 
  -6   2  17     5987.94     5519.01    414.57 o 
  -4   2  17      290.77      325.43    229.53 o 
  -2   2  17    10532.37    11435.27    664.40 o 
   0   2  17     4789.69     4893.15    480.02 o 
   2   2  17    20984.53    20663.65    828.87 o 
   4   2  17     9979.43    10334.47    607.16 o 
   6   2  17      532.23      634.24    261.20 o 
   8   2  17    27938.36    27656.99    987.83 o 
  10   2  17     4388.94     4155.25    429.61 o 
  12   2  17     1616.07     1496.80    425.22 o 
  14   2  17    12601.37    13116.77    893.76 o 
  16   2  17     4493.61     4374.38    721.95 o 
  18   2  17     9517.56    11499.46   1074.35 o 
  20   2  17     3168.20     2048.95   1500.65 o 
  22   2  17     5460.32     3736.32    924.63 o 
  24   2  17     9888.03    11914.58   1520.57 o 
 -23   3  17      206.65     1665.51    912.14 o 
 -21   3  17       16.52      678.95    515.42 o 
 -19   3  17      461.92     1299.33    501.32 o 
 -17   3  17       41.08    -1039.47    692.98 o 
 -15   3  17       16.61      -78.18    656.49 o 
 -13   3  17      179.05      -68.37    377.13 o 
 -11   3  17      824.88      360.90    314.13 o 
  -9   3  17     1535.29     1599.06    369.59 o 
  -7   3  17     3490.92     2844.38    351.16 o 
  -5   3  17      160.90      424.30    269.05 o 
  -3   3  17    15900.30    15592.15    811.08 o 
  -1   3  17     1829.41     1165.88    397.14 o 
   1   3  17        0.32      158.65    285.41 o 
   3   3  17       33.73      -99.29    256.38 o 
   5   3  17      455.43      367.90    292.06 o 
   7   3  17     9399.80     9204.83    591.18 o 
   9   3  17     2511.98     2098.98    368.44 o 
  11   3  17     1234.48      698.22    349.38 o 
  13   3  17     1177.96     1199.62    420.51 o 
  15   3  17      999.21      687.15    390.80 o 
  17   3  17      167.28     -107.46    413.16 o 
  19   3  17     1999.27     2001.51    719.85 o 
  21   3  17      417.69      668.17    558.08 o 
  23   3  17      116.43     -320.89   1686.09 o 
 -24   4  17     3215.09     2788.43    972.06 o 
 -22   4  17     2058.47     1653.82   1224.92 o 
 -20   4  17      644.54     2366.52    656.06 o 
 -18   4  17     1194.86     1417.72    559.65 o 
 -16   4  17    13082.64    14581.86   1281.17 o 
 -14   4  17     1924.02     2475.57    517.78 o 
 -12   4  17     6287.09     6113.69    621.15 o 
 -10   4  17       45.61     -225.76    295.11 o 
  -8   4  17     1239.53     1301.02    350.96 o 
  -6   4  17    20547.27    21158.48   1136.29 o 
  -4   4  17      127.87      488.74    393.27 o 
  -2   4  17     3540.48     3166.90    349.92 o 
   0   4  17     2015.36     2316.95    544.49 o 
   2   4  17      220.60      397.12    277.68 o 
   4   4  17    12072.90    12660.40    813.11 o 
   6   4  17      256.24      311.77    412.24 o 
   8   4  17      517.86      768.61    443.75 o 
  10   4  17     3089.96     3660.84    644.46 o 
  12   4  17     4140.88     4719.48    717.95 o 
  14   4  17     6564.00     4999.04    758.44 o 
  16   4  17       21.82      365.97    406.89 o 
  18   4  17       81.06      735.22    520.33 o 
  20   4  17      448.22     1250.30    922.35 o 
  22   4  17     4345.77     3699.08   1166.36 o 
 -23   5  17      234.96       30.18    946.75 o 
 -21   5  17      267.03      351.58    587.42 o 
 -19   5  17        9.57      344.68    753.00 o 
 -17   5  17      409.35      780.45    523.46 o 
 -15   5  17      187.66     -147.41    486.04 o 
 -13   5  17     4844.84     5393.66    599.15 o 
 -11   5  17      160.08      145.88    354.73 o 
  -9   5  17       49.64     -125.61    318.71 o 
  -7   5  17        4.83      712.88    413.54 o 
  -5   5  17      269.40      575.84    413.03 o 
  -3   5  17    25333.67    26680.93    982.93 o 
  -1   5  17     2590.19     2731.39    341.19 o 
   1   5  17     1523.74     2167.57    775.09 o 
   3   5  17      224.97      107.90    360.95 o 
   5   5  17      215.12       11.46    317.74 o 
   7   5  17    31856.29    32882.38   1519.37 o 
   9   5  17    11106.48    10928.31    933.18 o 
  11   5  17     3828.46     2694.96    470.37 o 
  13   5  17     2336.99     2349.05    511.95 o 
  15   5  17     1807.04     1191.47    525.11 o 
  17   5  17      118.86      509.79    483.34 o 
  19   5  17     3745.39     5396.04   1532.37 o 
  21   5  17     3835.61     4767.47   1109.33 o 
 -22   6  17        1.63     -760.34    659.29 o 
 -20   6  17       70.47      476.11    584.29 o 
 -18   6  17      136.82     -304.59    558.59 o 
 -16   6  17      228.94      118.78    514.42 o 
 -14   6  17     5406.72     4989.21    715.42 o 
 -12   6  17       76.65     -179.51    512.36 o 
 -10   6  17     5826.27     5118.01   1171.24 o 
  -8   6  17      153.20      263.59    509.94 o 
  -6   6  17     2660.58     2049.96    480.14 o 
  -4   6  17     8439.99     8872.50    711.89 o 
  -2   6  17      366.14      152.73    227.86 o 
   0   6  17     6237.51     7292.39    555.27 o 
   2   6  17       11.08      249.10    435.85 o 
   4   6  17     4051.10     3325.57    647.69 o 
   6   6  17     7048.74     7125.41    888.65 o 
   8   6  17     2714.10     3455.68    586.90 o 
  10   6  17    10671.69    10026.98    927.90 o 
  12   6  17     2087.42     1926.59    620.57 o 
  14   6  17     5132.52     5619.60   1056.61 o 
  16   6  17     1703.16     3022.18    615.75 o 
  18   6  17     9162.14     9084.61   1159.83 o 
  20   6  17      347.07      597.21    727.69 o 
 -19   7  17       12.89      509.53    760.89 o 
 -17   7  17     1328.75      835.14    726.03 o 
 -15   7  17      725.78      815.34    593.83 o 
 -13   7  17       44.11     -957.12    638.08 o 
 -11   7  17      576.93      400.90   1590.93 o 
  -9   7  17     5401.48     5321.69   1147.23 o 
  -7   7  17      601.30       15.00    441.27 o 
  -5   7  17     1581.53     1930.68    587.46 o 
  -3   7  17     2857.87     2541.83    424.65 o 
  -1   7  17     1011.01     1274.18    335.31 o 
   1   7  17     4040.08     4136.78    544.36 o 
   3   7  17        7.52     -417.35    412.28 o 
   5   7  17     5223.95     4798.69    743.82 o 
   7   7  17    17674.16    19240.75   1430.49 o 
   9   7  17      792.75     1632.99    532.31 o 
  11   7  17       79.16     -320.89    419.23 o 
  13   7  17     3492.70     3002.77    781.17 o 
  15   7  17     7564.62     7761.44    878.30 o 
  17   7  17     5874.79     5686.16    898.82 o 
  19   7  17      135.82     -364.45    669.16 o 
 -18   8  17        8.33     -588.90   1132.20 o 
 -16   8  17      958.21      994.93    656.59 o 
 -14   8  17      286.33      365.47    731.67 o 
 -12   8  17      571.37      -58.85    793.02 o 
 -10   8  17     4411.97     6389.70    943.65 o 
  -8   8  17     2346.00     2841.09    621.60 o 
  -6   8  17     1408.76      735.85    426.16 o 
  -4   8  17      123.61     1055.12    422.89 o 
  -2   8  17     6673.39     5702.70    562.60 o 
   0   8  17     6022.00     5960.86    654.25 o 
   2   8  17     1151.08      804.75    464.79 o 
   4   8  17     2889.79     2327.68    629.11 o 
   6   8  17     1460.44     1363.86    730.96 o 
   8   8  17     5174.60     5582.12    870.82 o 
  10   8  17     3509.96     2502.53    594.55 o 
  12   8  17     6156.73     5827.96    856.05 o 
  14   8  17     2314.00     1312.96    565.03 o 
  16   8  17       20.85    -1094.56    729.70 o 
  18   8  17      696.84      559.71    703.63 o 
 -17   9  17      672.72     -629.72    771.48 o 
 -15   9  17     1836.69     1968.77    887.18 o 
 -13   9  17      511.87      198.57    607.23 o 
 -11   9  17      372.70     -273.03    644.46 o 
  -9   9  17      858.15      502.04    513.93 o 
  -7   9  17     3583.96     3292.80    556.10 o 
  -5   9  17     3383.82     5118.03   1208.03 o 
  -3   9  17      147.88      314.54    457.57 o 
  -1   9  17       37.00     -354.70    351.22 o 
   1   9  17      294.04     -450.32    393.69 o 
   3   9  17      965.55      107.04    428.55 o 
   5   9  17     3964.15     1939.83   1080.95 o 
   7   9  17      804.14     1249.64    594.90 o 
   9   9  17     2220.55     2175.34    626.76 o 
  11   9  17      332.36      256.54    539.71 o 
  13   9  17     3188.39     3421.81    703.68 o 
  15   9  17     2746.38      930.98   1039.47 o 
 -14  10  17       59.89     -522.79    644.00 o 
 -12  10  17        7.58     -508.84    789.92 o 
 -10  10  17      117.95     -366.49    510.09 o 
  -8  10  17     6475.49     6411.75    791.68 o 
  -6  10  17     3963.35     3574.50    648.38 o 
  -4  10  17       91.98     1075.38    436.42 o 
  -2  10  17       76.10      321.46    477.58 o 
   0  10  17      300.93     1023.78    579.01 o 
   2  10  17     6083.95     5512.21    992.12 o 
   4  10  17     1934.78     2146.94    648.04 o 
   6  10  17      137.94      617.09    951.90 o 
   8  10  17     8730.69     8492.35   1083.45 o 
  10  10  17     1061.58      417.01    508.42 o 
  12  10  17      383.35      271.62    597.49 o 
 -11  11  17     1405.32     1060.14    518.62 o 
  -9  11  17       14.15     -475.71    554.35 o 
  -7  11  17      709.89      687.72    516.70 o 
  -5  11  17      296.65      371.23    558.37 o 
  -3  11  17       59.81     -692.92    461.95 o 
  -1  11  17     1628.19      830.56    632.93 o 
   1  11  17      181.36     -273.33    617.32 o 
   3  11  17     1429.43      936.95    969.68 o 
   5  11  17      669.20      814.73    854.71 o 
   7  11  17      352.20     -185.58    971.94 o 
   9  11  17     3253.81     3700.78    848.69 o 
  -4  12  17      131.21     -150.90    421.64 o 
  -2  12  17      692.49      492.98    466.60 o 
   0  12  17     1396.52      675.47    800.35 o 
   2  12  17      358.48      631.43    786.33 o 
 -24   0  18      234.98     -287.93    722.26 o 
 -22   0  18     1198.11      175.69    932.11 o 
 -20   0  18      216.10      536.82   1049.23 o 
 -18   0  18       12.10      224.24    551.84 o 
 -16   0  18      898.44     2027.44    660.50 o 
 -14   0  18      321.37      -17.19    548.64 o 
 -12   0  18      139.67      153.26    494.80 o 
 -10   0  18      169.30     -656.89    437.93 o 
  -8   0  18      892.02      617.17    388.89 o 
  -6   0  18     5254.48     4477.39    621.42 o 
  -4   0  18     1234.28      721.19    364.38 o 
  -2   0  18      172.92      124.38    283.92 o 
   0   0  18       63.49     -237.49    354.04 o 
   2   0  18     8464.86     8472.24    803.96 o 
   4   0  18    55698.66    55600.33   1994.01 o 
   6   0  18    23917.69    23654.63   1312.88 o 
   8   0  18     9101.82     8690.26    838.22 o 
  10   0  18     6497.95     6117.51    722.19 o 
  12   0  18      301.46      143.10    373.26 o 
  14   0  18    49134.71    49238.70   2425.24 o 
  16   0  18    53008.68    57130.57   2232.78 o 
  18   0  18     1459.96     1621.52    785.70 o 
  20   0  18     3918.54     4268.38    948.61 o 
  22   0  18     3000.16     3713.80   1259.08 o 
 -23   1  18      394.69     1001.75    960.22 o 
 -21   1  18      217.31     -476.69    600.50 o 
 -19   1  18      550.83     1326.78    611.00 o 
 -17   1  18      144.43      558.81    405.32 o 
 -15   1  18      264.72      661.91    430.32 o 
 -13   1  18       33.01     -271.02    413.98 o 
 -11   1  18      327.04      638.45    295.47 o 
  -9   1  18      180.57       99.17    274.25 o 
  -7   1  18       14.92      -32.91    297.91 o 
  -5   1  18      337.68      439.72    269.97 o 
  -3   1  18       81.34     -302.10    265.63 o 
  -1   1  18     7862.16     7420.41    523.77 o 
   1   1  18    15068.90    16417.19    814.06 o 
   3   1  18     5188.92     5940.94    474.03 o 
   5   1  18     3660.30     3193.59    372.14 o 
   7   1  18     4068.31     3824.68    439.77 o 
   9   1  18     2318.87     1751.39    343.38 o 
  11   1  18    20965.82    21060.06    927.09 o 
  13   1  18     6557.76     6947.75    597.51 o 
  15   1  18     1836.23     1776.10    561.30 o 
  17   1  18    10372.99    11165.00    815.89 o 
  19   1  18     3200.07     3884.79    641.63 o 
  21   1  18     1116.81      978.05    512.87 o 
  23   1  18     5202.71     5389.30   1071.36 o 
 -24   2  18       63.25     -970.91    647.27 o 
 -22   2  18      105.14      308.36    678.78 o 
 -20   2  18      250.70      445.38    749.12 o 
 -18   2  18        6.08      442.34    790.64 o 
 -16   2  18     7612.42     9048.07    853.15 o 
 -14   2  18      634.95      591.51    398.25 o 
 -12   2  18      118.77      -75.83    314.67 o 
 -10   2  18     1189.94      744.64    300.72 o 
  -8   2  18     1082.15      875.91    288.16 o 
  -6   2  18     9983.38     9446.28    552.22 o 
  -4   2  18    15719.91    16931.78    767.53 o 
  -2   2  18    25179.25    26372.45    961.71 o 
   0   2  18    25509.80    25369.20    931.22 o 
   2   2  18     1858.15     2342.43    336.61 o 
   4   2  18       90.46       39.53    238.49 o 
   6   2  18    16093.69    16550.89    786.45 o 
   8   2  18     2898.93     3694.76    397.33 o 
  10   2  18    10858.97    11039.08    684.90 o 
  12   2  18     1523.05     1327.12    328.72 o 
  14   2  18     3064.23     3249.39    501.14 o 
  16   2  18      510.77      301.15    475.46 o 
  18   2  18      199.84      327.94    406.95 o 
  20   2  18     1982.74     2315.95    924.79 o 
  22   2  18      666.01      741.54    961.39 o 
 -23   3  18     2153.08     3211.94   1079.73 o 
 -21   3  18     1058.11      528.27   1171.24 o 
 -19   3  18     1937.21     2279.40    775.36 o 
 -17   3  18     3156.04     3247.60    716.61 o 
 -15   3  18      643.65      382.88    606.81 o 
 -13   3  18    13326.78    15468.57   1111.27 o 
 -11   3  18     4645.95     3987.15    520.36 o 
  -9   3  18      801.42      702.79    390.42 o 
  -7   3  18     2423.63     2660.51    443.07 o 
  -5   3  18     3697.30     3380.52    436.49 o 
  -3   3  18    51526.61    53922.64   1843.39 o 
  -1   3  18     1207.54     1446.92    440.95 o 
   1   3  18        5.20      178.52    289.94 o 
   3   3  18      154.77      338.39    370.73 o 
   5   3  18      439.78      698.39    312.25 o 
   7   3  18    44866.86    46466.15   1544.90 o 
   9   3  18     6160.13     6689.22    633.74 o 
  11   3  18     5058.15     4883.39    704.08 o 
  13   3  18       28.73     -271.97    504.13 o 
  15   3  18       73.03     1228.97    502.51 o 
  17   3  18     6859.37     5879.93    839.30 o 
  19   3  18     3067.03     4503.17   1647.05 o 
  21   3  18      882.02     1772.55    820.50 o 
 -22   4  18      998.74     1388.72   1190.76 o 
 -20   4  18       29.89      -42.93    717.53 o 
 -18   4  18     2652.98     2256.79    636.77 o 
 -16   4  18      399.49      564.96    500.63 o 
 -14   4  18     3508.89     3349.06    583.25 o 
 -12   4  18      856.54      142.08    343.47 o 
 -10   4  18     4006.90     3178.73    453.90 o 
  -8   4  18     8785.24     9059.81    796.62 o 
  -6   4  18     8762.05     8118.19    723.71 o 
  -4   4  18      147.98      603.68    345.18 o 
  -2   4  18     1153.16     1647.79    464.69 o 
   0   4  18     9192.90     9765.59    827.66 o 
   2   4  18    11546.30    11978.76    807.19 o 
   4   4  18      413.93      535.62    320.49 o 
   6   4  18     4749.12     3624.51    532.52 o 
   8   4  18     3609.93     3272.92    652.03 o 
  10   4  18     3149.18     2967.99    610.62 o 
  12   4  18     2244.69     2016.57    507.77 o 
  14   4  18      776.35      701.18    477.94 o 
  16   4  18     1033.99      637.40    548.83 o 
  18   4  18       67.78     -211.55    770.28 o 
  20   4  18      175.26     -157.85    499.47 o 
  22   4  18        5.76       88.90    745.27 o 
 -21   5  18      285.63      992.49    611.74 o 
 -19   5  18      374.19      419.63    763.79 o 
 -17   5  18       44.10      -65.14    585.56 o 
 -15   5  18      114.15      311.74    564.64 o 
 -13   5  18     2817.74     1927.37    439.03 o 
 -11   5  18      919.83     1356.70    426.76 o 
  -9   5  18     7557.21     7454.60   1664.97 o 
  -7   5  18     1227.03      961.71    567.53 o 
  -5   5  18     2645.28     1862.17    790.90 o 
  -3   5  18       22.92      382.98    428.20 o 
  -1   5  18     1724.35     1133.91    513.76 o 
   1   5  18     6354.33     5666.29    938.72 o 
   3   5  18    18997.39    20223.01   1349.60 o 
   5   5  18     7627.07     7329.81    929.42 o 
   7   5  18      848.79      159.52    425.96 o 
   9   5  18    22351.88    22545.60   1545.63 o 
  11   5  18      660.30      607.33    364.06 o 
  13   5  18     7879.38     8577.31   1096.88 o 
  15   5  18      355.81      446.62    558.47 o 
  17   5  18     5635.43     5326.95    810.22 o 
  19   5  18    11586.16    11505.83   1571.41 o 
  21   5  18       36.91      493.82   1832.50 o 
 -20   6  18      102.42      -13.87    518.39 o 
 -18   6  18        9.48     -317.87    919.22 o 
 -16   6  18     1276.64      844.27    705.23 o 
 -14   6  18      148.97     -126.29    559.46 o 
 -12   6  18     2724.34     2604.49    760.35 o 
 -10   6  18     3677.25     3680.69    876.32 o 
  -8   6  18        2.94     -403.54    849.15 o 
  -6   6  18     8222.05     7066.50    804.22 o 
  -4   6  18     3182.73     3319.55    490.41 o 
  -2   6  18     3760.22     4079.42    860.93 o 
   0   6  18     2852.88     2246.80    367.05 o 
   2   6  18      616.89      557.56    588.65 o 
   4   6  18      209.47      823.66    598.39 o 
   6   6  18    27740.61    29531.03   1717.60 o 
   8   6  18     8945.08     7570.71    828.40 o 
  10   6  18     1592.09     1275.09    464.90 o 
  12   6  18     2047.97     1620.09    491.87 o 
  14   6  18     3479.73     3162.67    660.62 o 
  16   6  18    15643.53    15717.73   1186.84 o 
  18   6  18     6373.50     6729.59   1046.71 o 
  20   6  18      475.99      175.11    832.39 o 
 -19   7  18      133.81    -1146.94    805.20 o 
 -17   7  18     1161.18      446.32    844.92 o 
 -15   7  18      886.16      425.01    564.06 o 
 -13   7  18     1254.31     1289.91    910.64 o 
 -11   7  18      480.87     -263.46   1459.17 o 
  -9   7  18       10.20     -444.98    641.74 o 
  -7   7  18      109.52      -47.61    443.51 o 
  -5   7  18     5835.07     5552.88    984.74 o 
  -3   7  18     7246.33     8297.58    915.19 o 
  -1   7  18    10005.21    10482.74   1033.41 o 
   1   7  18       19.64      -36.87    580.25 o 
   3   7  18      412.41      163.00    696.37 o 
   5   7  18     1599.43     1671.09    597.89 o 
   7   7  18     6571.06     7633.97   1021.20 o 
   9   7  18    18842.10    20286.87   1537.35 o 
  11   7  18     7350.83     5785.50    936.84 o 
  13   7  18     2102.58     2151.07    569.56 o 
  15   7  18       12.51     -338.10    451.14 o 
  17   7  18     1242.26     1388.71    571.37 o 
 -16   8  18     1302.00      911.40    783.50 o 
 -14   8  18      909.66     -557.99    710.45 o 
 -12   8  18      826.53     -651.90    806.69 o 
 -10   8  18      126.50     -129.40    530.24 o 
  -8   8  18      589.99      -49.33    489.76 o 
  -6   8  18     5860.06     7670.56    790.24 o 
  -4   8  18       15.68      253.91    382.78 o 
  -2   8  18      620.78      449.31    624.67 o 
   0   8  18      598.36       94.35    442.33 o 
   2   8  18     8963.24     8098.50    944.59 o 
   4   8  18     2296.05     2062.99    598.17 o 
   6   8  18      117.73      412.08    511.23 o 
   8   8  18     6697.42     7089.37    990.69 o 
  10   8  18     4122.26     4421.99    824.36 o 
  12   8  18      338.15      463.07    566.64 o 
  14   8  18      619.06       78.55    913.42 o 
  16   8  18       13.69      -99.89    540.01 o 
 -15   9  18        6.18     -315.82    800.29 o 
 -13   9  18     3045.69     1935.61   1047.17 o 
 -11   9  18     4565.48     4933.31    853.47 o 
  -9   9  18     1916.10     2647.62    496.33 o 
  -7   9  18        5.18     -566.87    458.26 o 
  -5   9  18     8239.12     9336.49    878.43 o 
  -3   9  18      202.41      665.02    458.06 o 
  -1   9  18     6613.87     5536.59   1063.43 o 
   1   9  18      276.95     -453.55   1011.15 o 
   3   9  18      109.18     -344.31    531.63 o 
   5   9  18    20575.03    22399.28   1669.40 o 
   7   9  18     3161.35     3064.15    794.87 o 
   9   9  18      370.07      401.64    550.96 o 
  11   9  18       64.60      -11.07    743.91 o 
  13   9  18      984.13     1536.01    638.08 o 
 -12  10  18     1964.11     1709.84    567.55 o 
 -10  10  18      549.04     -635.83    661.73 o 
  -8  10  18    10043.31    10775.15   1411.66 o 
  -6  10  18      285.35      802.38    449.06 o 
  -4  10  18        5.77       81.88    387.52 o 
  -2  10  18        3.51     -323.59    574.24 o 
   0  10  18     1553.18     1749.82    885.06 o 
   2  10  18     9658.53    10350.41   1205.29 o 
   4  10  18      186.80     -648.27    550.05 o 
   6  10  18     1639.38     3025.76    743.24 o 
   8  10  18       95.87      309.99    565.58 o 
  10  10  18     1801.18     2259.13    626.53 o 
  -7  11  18       18.31     1155.42    529.80 o 
  -5  11  18      988.28     1241.27    497.40 o 
  -3  11  18       88.66      365.39    499.69 o 
  -1  11  18     1279.67      475.53    667.62 o 
   1  11  18      295.67     -571.14    826.16 o 
   3  11  18     1250.04      555.53    629.63 o 
   5  11  18     3750.44     4720.89    903.76 o 
   7  11  18     4592.41     3345.01   1474.14 o 
 -23   1  19     2506.46     2533.64   1015.34 o 
 -21   1  19       78.72     -905.61    603.74 o 
 -19   1  19       50.97      844.31    614.23 o 
 -17   1  19      431.92      454.04    399.31 o 
 -15   1  19      498.97     1008.91    426.45 o 
 -13   1  19    10303.05    10912.30    955.25 o 
 -11   1  19     1325.99     1102.16    389.46 o 
  -9   1  19      148.25       96.74    283.76 o 
  -7   1  19      755.84      597.53    261.95 o 
  -5   1  19     1792.60     1623.41    382.18 o 
  -3   1  19     5925.92     5856.56    500.58 o 
  -1   1  19    11157.70    11648.94    703.12 o 
   1   1  19      969.38      947.90    261.27 o 
   3   1  19     2827.73     2909.39    433.10 o 
   5   1  19     3576.17     3276.71    508.93 o 
   7   1  19     2113.73     1568.33    401.94 o 
   9   1  19     3109.49     3359.06    431.68 o 
  11   1  19      141.18      165.87    304.23 o 
  13   1  19     5025.69     5277.70    540.76 o 
  15   1  19      771.50      913.13    346.02 o 
  17   1  19     1269.45      803.47    415.99 o 
  19   1  19    11062.22    11025.65    968.87 o 
  21   1  19      258.40     1198.28    726.34 o 
 -22   2  19      824.92     1013.67    779.51 o 
 -20   2  19       84.48     -322.11    711.75 o 
 -18   2  19      203.07      109.33    538.79 o 
 -16   2  19      774.02     1339.42    473.40 o 
 -14   2  19      908.47      895.61    438.08 o 
 -12   2  19      348.02     -407.36    335.76 o 
 -10   2  19       14.33       78.24    388.13 o 
  -8   2  19       48.83     -294.44    316.73 o 
  -6   2  19      548.78      -22.47    255.55 o 
  -4   2  19    10733.10    11185.33   1277.05 o 
  -2   2  19     1006.95     1030.63    332.92 o 
   0   2  19     5539.41     4950.53    530.73 o 
   2   2  19     3537.56     4001.97    509.56 o 
   4   2  19      839.62      794.15    327.43 o 
   6   2  19    10212.93    10588.79    770.29 o 
   8   2  19      876.93      979.14    361.80 o 
  10   2  19     3115.22     2683.97    475.34 o 
  12   2  19     2746.64     3152.59    481.96 o 
  14   2  19     1524.54     1477.31    435.27 o 
  16   2  19    14060.58    15241.61   1095.67 o 
  18   2  19      647.33      882.84    591.69 o 
  20   2  19       28.01      320.82    570.25 o 
  22   2  19        8.26      853.35    748.98 o 
 -21   3  19        1.18     1382.78    963.83 o 
 -19   3  19        9.16       -5.94    483.24 o 
 -17   3  19      875.49     1201.77    522.63 o 
 -15   3  19      120.01      731.00    414.30 o 
 -13   3  19      775.71     1294.51    404.49 o 
 -11   3  19       25.10      628.02    461.81 o 
  -9   3  19     2222.85     2305.79    424.35 o 
  -7   3  19     1708.77      931.80    350.96 o 
  -5   3  19     1121.02     1100.94    496.60 o 
  -3   3  19     2555.05     2423.74    497.27 o 
  -1   3  19      576.61     1069.71    366.58 o 
   1   3  19     3163.95     2289.82    395.44 o 
   3   3  19     4119.36     4060.36    819.87 o 
   5   3  19    33137.56    33585.67   1357.78 o 
   7   3  19      326.21      635.20    439.62 o 
   9   3  19     8238.14     7636.00    671.02 o 
  11   3  19     3684.33     2727.93    829.77 o 
  13   3  19    14856.55    14406.78   1057.81 o 
  15   3  19     9841.05    10482.13   1072.09 o 
  17   3  19      688.37      967.56    822.14 o 
  19   3  19     5251.63     5000.52   1122.70 o 
  21   3  19     2789.59     4605.69   1011.29 o 
 -20   4  19        0.45      771.83    605.19 o 
 -18   4  19      388.97      917.47    617.71 o 
 -16   4  19     1343.28      527.34   1185.88 o 
 -14   4  19     4658.12     5217.34    643.58 o 
 -12   4  19      429.87      469.43    371.58 o 
 -10   4  19     3521.84     2574.90    544.81 o 
  -8   4  19     1354.15      728.91    373.53 o 
  -6   4  19      600.97      176.96    443.21 o 
  -4   4  19    21831.83    23574.81   1256.19 o 
  -2   4  19     2913.77     3787.91    562.00 o 
   0   4  19     1644.69     2046.51    411.88 o 
   2   4  19      709.02      549.60    348.60 o 
   4   4  19      619.26      586.51    376.52 o 
   6   4  19    11788.30    12600.01    983.64 o 
   8   4  19    17630.12    18329.06   1184.13 o 
  10   4  19    24465.25    23373.60   1570.71 o 
  12   4  19       23.14       53.84    641.81 o 
  14   4  19     1439.39      901.40    501.83 o 
  16   4  19     1879.99      957.94    501.91 o 
  18   4  19    23327.12    23561.51   2086.10 o 
  20   4  19     1166.13     1200.46    576.83 o 
 -19   5  19      376.12     1428.25    854.26 o 
 -17   5  19      421.85      982.04    560.73 o 
 -15   5  19      360.30      644.16    895.98 o 
 -13   5  19     1910.75     1706.51    733.27 o 
 -11   5  19     3579.52     2699.18    634.65 o 
  -9   5  19       10.60      247.00    490.41 o 
  -7   5  19     1472.51      897.95    593.54 o 
  -5   5  19     4467.51     4424.36    800.65 o 
  -3   5  19    10786.62    11632.17   1175.83 o 
  -1   5  19     3601.29     5028.05    925.16 o 
   1   5  19      943.09      368.08    433.62 o 
   3   5  19      394.11      214.73    378.15 o 
   5   5  19    18469.13    19784.21   1753.23 o 
   7   5  19       32.74     -195.30    529.08 o 
   9   5  19     8676.21     7561.54    951.36 o 
  11   5  19     1020.23      991.54    554.89 o 
  13   5  19      520.45      429.80    484.56 o 
  15   5  19     8729.57     9140.41   1205.45 o 
  17   5  19        9.50      770.79    624.32 o 
  19   5  19     4857.89     6087.29   2066.74 o 
 -18   6  19      214.41     -114.33    743.35 o 
 -16   6  19       34.22      113.26    651.21 o 
 -14   6  19     1681.97     2714.94    716.20 o 
 -12   6  19      320.04      237.65    590.51 o 
 -10   6  19     1624.64     1559.21   1215.16 o 
  -8   6  19      210.40     -826.44    550.96 o 
  -6   6  19      515.91      767.75    547.16 o 
  -4   6  19      472.21       56.38    674.57 o 
  -2   6  19      116.35      158.65    669.62 o 
   0   6  19      562.80       36.45    472.74 o 
   2   6  19       12.41      107.93    415.35 o 
   4   6  19     2013.24     2001.58    610.62 o 
   6   6  19      175.87      715.82    552.15 o 
   8   6  19        0.59      726.67    401.27 o 
  10   6  19     2084.54     1203.48    465.57 o 
  12   6  19      130.55      215.79    498.71 o 
  14   6  19     1057.03      508.10    431.79 o 
  16   6  19      281.97      106.92    504.99 o 
  18   6  19       41.70      554.79    756.42 o 
 -17   7  19      475.63      763.18    608.46 o 
 -15   7  19       10.03    -1125.49    750.32 o 
 -13   7  19     2764.33     1848.56    706.88 o 
 -11   7  19     3199.76     1852.76    885.75 o 
  -9   7  19      150.34      435.10    463.89 o 
  -7   7  19     1527.67     1493.88    474.04 o 
  -5   7  19     2274.79     2522.99    742.23 o 
  -3   7  19     8801.31     7834.08   1254.62 o 
  -1   7  19     2895.61     2614.55    796.85 o 
   1   7  19      649.27      675.14    904.50 o 
   3   7  19     2140.09     2525.92    575.25 o 
   5   7  19     5881.28     6321.35    902.44 o 
   7   7  19     4528.66     4336.16    783.02 o 
   9   7  19      327.99     -648.71    555.17 o 
  11   7  19     2794.41     1617.34    527.67 o 
  13   7  19      455.09      655.68    495.45 o 
  15   7  19     2686.56     2549.50    573.37 o 
  17   7  19     3059.44     3121.90   1197.75 o 
 -16   8  19       36.22     -719.49    928.09 o 
 -14   8  19      123.59     -443.65    851.77 o 
 -12   8  19      227.94    -1364.30    909.53 o 
 -10   8  19      313.00     -467.44    591.44 o 
  -8   8  19       22.23     -415.54    388.29 o 
  -6   8  19     2852.23     2470.40    961.50 o 
  -4   8  19       42.34     -435.42    628.36 o 
  -2   8  19     5949.03     5213.56   1788.58 o 
   0   8  19       13.98     -299.58    468.36 o 
   2   8  19      313.77      391.67    646.15 o 
   4   8  19    11839.56    13441.31   1292.71 o 
   6   8  19        2.68      462.49    651.19 o 
   8   8  19     1237.98     1533.53    680.68 o 
  10   8  19      184.58      539.81    564.08 o 
  12   8  19      229.01     -427.70    533.81 o 
  14   8  19     7260.35     6810.97   1083.95 o 
 -13   9  19     2547.94     3306.59    823.06 o 
 -11   9  19      451.72     -761.47   1191.63 o 
  -9   9  19     3366.41     3027.86    634.03 o 
  -7   9  19       95.91       58.71    561.44 o 
  -5   9  19     1707.37     1761.40    831.55 o 
  -3   9  19     1787.10      691.31    682.11 o 
  -1   9  19       21.93     -715.24    894.06 o 
   1   9  19     1381.24     1753.00    585.50 o 
   3   9  19      277.73      395.73    505.39 o 
   5   9  19       30.37       75.92    569.78 o 
   7   9  19      144.19       47.37    592.42 o 
   9   9  19     1213.55     1202.62    673.91 o 
  11   9  19     2530.68     2741.02    712.76 o 
 -10  10  19      505.79      571.48    614.98 o 
  -8  10  19      642.17      104.76    470.42 o 
  -6  10  19      938.22      698.65    956.05 o 
  -4  10  19       10.31    -1032.83    854.77 o 
  -2  10  19      182.06     -760.13    774.57 o 
   0  10  19      318.93     -881.52    933.33 o 
   2  10  19       13.41     -597.68    561.39 o 
   4  10  19       82.07     -135.02    575.55 o 
   6  10  19     2702.77     2199.08   1111.59 o 
   8  10  19      569.04      812.00    603.40 o 
  -3  11  19      365.77     -397.58   1246.88 o 
  -1  11  19      710.58     -963.87    952.53 o 
   1  11  19     3144.90     1336.68    703.56 o 
 -22   0  20     1613.17      634.42   1073.63 o 
 -20   0  20      222.27     1137.08   1278.60 o 
 -18   0  20      539.10      729.56    846.71 o 
 -16   0  20     3413.42     4363.96    982.00 o 
 -14   0  20    11395.47    12507.28   1486.86 o 
 -12   0  20     6584.13     7009.28    870.85 o 
 -10   0  20      431.84      465.33    432.42 o 
  -8   0  20     7933.46     7628.41    970.99 o 
  -6   0  20      509.25     1019.55    538.65 o 
  -4   0  20     5065.01     7003.56   1146.68 o 
  -2   0  20    23858.44    24578.51   1407.39 o 
   0   0  20       97.08     -106.00    444.32 o 
   2   0  20    17491.40    15376.99   1124.98 o 
   4   0  20    16057.78    16412.13   1195.53 o 
   6   0  20     5432.24     4745.11    975.80 o 
   8   0  20     1305.68      665.60    418.25 o 
  10   0  20     3985.43     3741.54    634.25 o 
  12   0  20     1586.47     1462.78    402.85 o 
  14   0  20    11987.87    12172.64   1136.85 o 
  16   0  20      241.68     1119.72    559.83 o 
  18   0  20     4722.79     5209.90    927.03 o 
  20   0  20      176.84     1220.84   1134.64 o 
 -21   1  20      408.37      739.68    671.66 o 
 -19   1  20      339.94     -316.83    711.50 o 
 -17   1  20      276.40     1020.82    406.41 o 
 -15   1  20     2320.09     2269.66    507.24 o 
 -13   1  20      116.17      167.31    509.14 o 
 -11   1  20     4443.78     6454.51    695.82 o 
  -9   1  20     3177.18     3509.27    455.05 o 
  -7   1  20     1876.22     2588.53    415.76 o 
  -5   1  20      549.64      352.90    333.96 o 
  -3   1  20       99.87      412.04    303.11 o 
  -1   1  20     7555.83     7922.05    582.61 o 
   1   1  20    11607.35    12055.30    706.40 o 
   3   1  20      702.86     -292.53    268.82 o 
   5   1  20      297.57      582.31    290.16 o 
   7   1  20     3760.94     4699.97    487.38 o 
   9   1  20      451.49      491.98    312.26 o 
  11   1  20    12273.79    12501.99    779.33 o 
  13   1  20       11.55      -73.85    282.54 o 
  15   1  20     1525.99     1625.79    481.49 o 
  17   1  20     3092.33     3511.06    539.84 o 
  19   1  20     5132.44     5280.66    730.47 o 
 -20   2  20      400.19      331.14    617.43 o 
 -18   2  20        4.20     -177.28    540.48 o 
 -16   2  20       29.87     -288.63    414.53 o 
 -14   2  20      891.71      950.17    390.78 o 
 -12   2  20     2033.29      888.93    438.63 o 
 -10   2  20     1973.75     2029.70    450.70 o 
  -8   2  20     1570.33      822.78    327.04 o 
  -6   2  20     2449.23     2154.44    372.93 o 
  -4   2  20      721.56       95.14    366.08 o 
  -2   2  20      402.80      454.21    477.58 o 
   0   2  20      570.88      300.95    291.45 o 
   2   2  20     2974.28     2873.27    426.15 o 
   4   2  20     6936.77     6570.38    653.82 o 
   6   2  20       43.97     -503.25    556.88 o 
   8   2  20     8033.01     8212.99    701.83 o 
  10   2  20      253.98      -20.77    359.05 o 
  12   2  20       78.16      140.26    409.71 o 
  14   2  20     2807.66     2338.60    545.19 o 
  16   2  20     1022.43     2154.06    607.23 o 
  18   2  20    19081.21    20820.52   1354.96 o 
  20   2  20     4154.11     5585.21    918.65 o 
 -21   3  20      849.81     2430.92    945.88 o 
 -19   3  20        1.11     -200.97    460.96 o 
 -17   3  20        6.36     -313.08    524.34 o 
 -15   3  20      124.84      866.31    379.57 o 
 -13   3  20       41.76       56.68    383.42 o 
 -11   3  20     1233.78     1797.98    444.37 o 
  -9   3  20       13.67       76.90    382.49 o 
  -7   3  20      197.62      389.82    391.94 o 
  -5   3  20    11792.05    12012.45   1189.01 o 
  -3   3  20       56.26      181.02    391.17 o 
  -1   3  20     2683.70     3111.08    513.86 o 
   1   3  20        4.35      127.64    330.77 o 
   3   3  20      852.52      502.99    300.26 o 
   5   3  20    25270.81    26086.85   1238.76 o 
   7   3  20     4149.92     5072.24    586.03 o 
   9   3  20     1643.20     2228.70    597.97 o 
  11   3  20     1252.81      757.13    389.41 o 
  13   3  20     1310.16     1778.53    543.15 o 
  15   3  20    25959.65    27619.52   1504.16 o 
  17   3  20     7967.45     8159.42    875.48 o 
  19   3  20     3595.29     3241.48    730.42 o 
 -20   4  20       73.94     1461.28    885.05 o 
 -18   4  20        5.22     -306.56    682.32 o 
 -16   4  20      355.12      453.79    483.48 o 
 -14   4  20      242.78       38.27    425.22 o 
 -12   4  20       89.09      814.97    427.99 o 
 -10   4  20      377.07      187.12    769.90 o 
  -8   4  20       38.39     -702.23    468.15 o 
  -6   4  20     2120.76     1805.78    736.14 o 
  -4   4  20      875.47       86.84    511.64 o 
  -2   4  20       13.23       96.85    473.57 o 
   0   4  20     5107.17     4884.45    605.84 o 
   2   4  20      237.55     -190.68    402.91 o 
   4   4  20      138.70     -216.01    368.27 o 
   6   4  20     1101.71     1798.00    477.30 o 
   8   4  20     3616.00     3384.57    625.37 o 
  10   4  20      504.55      614.54    443.87 o 
  12   4  20     5703.16     6118.76    788.60 o 
  14   4  20      181.35      435.65    719.22 o 
  16   4  20     1784.83     2252.30    554.92 o 
  18   4  20     6186.73     5373.32   1132.13 o 
 -19   5  20        6.29     -964.03    867.83 o 
 -17   5  20      381.08      307.24    593.90 o 
 -15   5  20     4545.57     5932.65    996.17 o 
 -13   5  20       76.00     -179.85    460.25 o 
 -11   5  20     3590.90     4266.46   1137.33 o 
  -9   5  20     4362.01     2242.96    589.68 o 
  -7   5  20      868.29      400.98    519.31 o 
  -5   5  20     5623.18     6808.84    945.00 o 
  -3   5  20      990.21       39.79    476.35 o 
  -1   5  20    23915.32    28563.06   1613.26 o 
   1   5  20     3236.91     3148.34    641.70 o 
   3   5  20      237.17      380.49    424.08 o 
   5   5  20       19.47     -222.41    414.11 o 
   7   5  20       58.86      140.94    443.06 o 
   9   5  20    12134.17    12895.67   1361.37 o 
  11   5  20       13.97     -463.83    525.57 o 
  13   5  20      397.80     1598.88    677.93 o 
  15   5  20     1164.22      600.67    511.20 o 
  17   5  20     4153.01     3703.48    720.53 o 
 -18   6  20      363.27     1139.48    684.36 o 
 -16   6  20     3040.54     2852.46    725.32 o 
 -14   6  20     3798.65     3355.61    768.16 o 
 -12   6  20     4907.40     5423.94   1070.39 o 
 -10   6  20      395.76      -83.54    971.15 o 
  -8   6  20     1058.94     -285.06    563.25 o 
  -6   6  20     1220.42      171.75    641.15 o 
  -4   6  20    10153.29    11940.93   1895.94 o 
  -2   6  20     7125.06     7952.64   2081.39 o 
   0   6  20       34.54     -115.98    734.46 o 
   2   6  20     4387.39     5806.95    810.48 o 
   4   6  20      534.13      668.74    446.51 o 
   6   6  20     9940.85    10100.37   1409.41 o 
   8   6  20     2094.56      317.78    671.13 o 
  10   6  20      366.87     -199.28    874.39 o 
  12   6  20     8547.87     7758.64   1048.10 o 
  14   6  20     1930.04     2592.30    738.39 o 
  16   6  20     1855.76     1364.48    757.56 o 
 -15   7  20      339.03      826.99    697.68 o 
 -13   7  20      321.82    -1241.61    827.74 o 
 -11   7  20       11.77    -1112.63    936.99 o 
  -9   7  20     3023.93     3792.77    711.27 o 
  -7   7  20     4366.73     5974.27   1214.44 o 
  -5   7  20        6.38     -119.94   1102.91 o 
  -3   7  20      592.56     -211.30   1420.12 o 
  -1   7  20      636.47      312.53    677.76 o 
   1   7  20     2336.96     2198.84   1132.20 o 
   3   7  20     2272.08     2051.76    539.42 o 
   5   7  20      925.50     1532.76   1234.14 o 
   7   7  20     3359.49     2846.05    704.99 o 
   9   7  20     2693.04     3084.33    718.14 o 
  11   7  20      403.13     -549.57    817.09 o 
  13   7  20        7.22      366.10    566.78 o 
  15   7  20      159.16     -233.05    561.39 o 
 -14   8  20      397.91     1252.41    781.59 o 
 -12   8  20     1576.99     1510.12   1122.44 o 
 -10   8  20      158.65     -609.66    587.18 o 
  -8   8  20     1335.15     1591.81   1010.19 o 
  -6   8  20     1875.68     1703.10    851.00 o 
  -4   8  20      432.54      178.51    603.65 o 
  -2   8  20     3774.99     3787.64   1041.97 o 
   0   8  20      714.59      -57.09    929.67 o 
   2   8  20       19.75      605.11    753.43 o 
   4   8  20     2356.00     1832.64    546.19 o 
   6   8  20      881.77     1216.84    634.81 o 
   8   8  20     4764.54     4964.79    903.83 o 
  10   8  20     7615.94     7679.06   1035.26 o 
  12   8  20       21.89     -308.37    675.59 o 
 -11   9  20      362.75     -136.86    489.30 o 
  -9   9  20      631.57      482.75    749.32 o 
  -7   9  20       88.23     -304.83    863.79 o 
  -5   9  20       48.42      934.72   1115.11 o 
  -3   9  20     1349.73      707.31    716.24 o 
  -1   9  20      264.48      405.95   1190.76 o 
   1   9  20      120.43      236.71    851.28 o 
   3   9  20     3543.10     2861.05    814.69 o 
   5   9  20      666.55     1757.53    658.95 o 
   7   9  20     1593.34     2790.16    825.09 o 
   9   9  20      428.42     1829.44    817.90 o 
  -6  10  20      225.54      604.38    988.23 o 
  -4  10  20     2300.81     2977.49   1083.78 o 
  -2  10  20      325.31     -524.34    802.79 o 
   0  10  20     2052.65     1676.60   2545.00 o 
   2  10  20     2035.45     1671.06    993.11 o 
   4  10  20      414.91     -391.00    636.65 o 
 -19   1  21     1747.47     2508.89    843.41 o 
 -17   1  21      297.12      892.86    549.90 o 
 -15   1  21     7543.76     7502.01    792.34 o 
 -13   1  21     4169.52     4592.43    591.05 o 
 -11   1  21     1063.24     1061.71    444.08 o 
  -9   1  21     3047.56     3154.60    484.51 o 
  -7   1  21      419.93      761.37    386.01 o 
  -5   1  21     2315.33     2014.36    466.99 o 
  -3   1  21    11310.46    10785.59    886.52 o 
  -1   1  21      512.64      263.69    359.88 o 
   1   1  21    13707.72    13671.83    915.34 o 
   3   1  21     1781.66     1481.06    400.90 o 
   5   1  21      754.82      452.54    349.07 o 
   7   1  21     5899.71     6934.29    689.90 o 
   9   1  21      338.28      562.52    371.77 o 
  11   1  21      192.07      515.20    379.16 o 
  13   1  21     6280.32     6935.80    708.32 o 
  15   1  21      682.20      685.86    496.85 o 
  17   1  21     4118.30     5033.69    747.58 o 
  19   1  21     3765.62     3927.48    676.98 o 
 -20   2  21      225.61     -435.57    646.06 o 
 -18   2  21      228.92      902.20    573.10 o 
 -16   2  21       15.36      242.03    422.55 o 
 -14   2  21     1010.65      724.74    456.53 o 
 -12   2  21     6701.99     7687.83    766.68 o 
 -10   2  21      730.28     1012.81    404.96 o 
  -8   2  21      531.28      853.25    431.77 o 
  -6   2  21      413.14      901.40    421.57 o 
  -4   2  21     1122.64      850.99    473.35 o 
  -2   2  21     9613.81    10362.25   1057.07 o 
   0   2  21     9964.05    10561.39    819.79 o 
   2   2  21      979.02      368.72    292.13 o 
   4   2  21      425.20      517.20    365.11 o 
   6   2  21      944.52       58.45    364.19 o 
   8   2  21    10449.26     9233.81    790.55 o 
  10   2  21    20599.18    21811.51   1183.85 o 
  12   2  21        6.04      490.94    424.12 o 
  14   2  21      163.16      884.81    423.64 o 
  16   2  21       15.08      359.88    426.16 o 
  18   2  21      176.19      138.26    533.93 o 
 -19   3  21        0.74      758.68    554.33 o 
 -17   3  21       87.08     -535.58    625.50 o 
 -15   3  21       63.51      583.46    415.53 o 
 -13   3  21     1167.54      978.33    417.02 o 
 -11   3  21       10.97     -243.62    365.16 o 
  -9   3  21       16.45      457.47    422.21 o 
  -7   3  21     1074.92      977.78    466.68 o 
  -5   3  21      186.06      372.34    443.36 o 
  -3   3  21      920.58     1085.92    474.05 o 
  -1   3  21     2076.59     2631.03    555.76 o 
   1   3  21      342.59      427.13    333.30 o 
   3   3  21     2825.07     3143.41    530.84 o 
   5   3  21     1711.47     1431.70    510.77 o 
   7   3  21     1417.00     1377.79    452.06 o 
   9   3  21     2997.23     1768.26    874.69 o 
  11   3  21     2589.06     2479.71    638.88 o 
  13   3  21     3967.19     5058.95    730.40 o 
  15   3  21       75.95     -614.21    424.47 o 
  17   3  21      234.94      626.95    431.70 o 
 -18   4  21        0.99     1476.54    599.44 o 
 -16   4  21      544.79      769.67    438.22 o 
 -14   4  21      315.30      538.15    464.23 o 
 -12   4  21     1903.98      829.24    437.05 o 
 -10   4  21     4456.48     5467.07    891.80 o 
  -8   4  21      760.07      415.18    427.44 o 
  -6   4  21      409.40      427.05    463.27 o 
  -4   4  21      479.31      224.89    494.98 o 
  -2   4  21     2657.12     3258.49    753.70 o 
   0   4  21     6395.48     6744.22   1365.33 o 
   2   4  21       24.63     -151.14    656.83 o 
   4   4  21     3137.54     2748.94    494.25 o 
   6   4  21      404.58      157.27    601.55 o 
   8   4  21    15996.68    17047.83   1200.99 o 
  10   4  21     5735.61     5205.74    678.85 o 
  12   4  21       59.45      607.71    669.87 o 
  14   4  21       78.62      796.18    496.49 o 
  16   4  21     1571.34     2244.51    660.72 o 
 -17   5  21     1776.22     1319.57    762.87 o 
 -15   5  21      452.40     -170.14    936.47 o 
 -13   5  21      606.56        6.47    528.53 o 
 -11   5  21      117.12       75.18    950.80 o 
  -9   5  21       26.42     -916.01   1022.93 o 
  -7   5  21     1523.63      238.82    636.04 o 
  -5   5  21     2550.63     1933.42    819.93 o 
  -3   5  21      496.40      585.94    497.93 o 
  -1   5  21       13.22     -157.99   1359.12 o 
   1   5  21     1084.19      810.04    439.33 o 
   3   5  21     8093.87     7923.28    943.76 o 
   5   5  21     3244.25     3566.05    584.30 o 
   7   5  21      480.88      720.62    445.47 o 
   9   5  21      449.71      167.18    626.20 o 
  11   5  21     2164.99      857.80    562.10 o 
  13   5  21      234.82     -377.48    587.14 o 
  15   5  21     5060.17     5145.11    890.71 o 
 -16   6  21     2098.43     3135.04    862.64 o 
 -14   6  21      458.32     1494.17    741.11 o 
 -12   6  21      213.89     -168.37    701.91 o 
 -10   6  21        9.39      -85.51    773.50 o 
  -8   6  21     2411.19     2802.65    911.99 o 
  -6   6  21      664.09      -85.60    617.73 o 
  -4   6  21     1977.69     1394.97   1359.12 o 
  -2   6  21     1748.60      985.74    574.27 o 
   0   6  21      522.18      393.92    541.29 o 
   2   6  21     3404.82     3063.35    833.12 o 
   4   6  21       77.91      312.44    562.56 o 
   6   6  21     6035.92     6947.87    913.28 o 
   8   6  21       77.83      -87.00    538.86 o 
  10   6  21     1595.61      990.04    607.03 o 
  12   6  21      332.17     1111.55    676.58 o 
  14   6  21     2705.47     2522.67    944.31 o 
 -13   7  21     2232.85     1746.65   1063.87 o 
 -11   7  21      992.23      626.10    872.36 o 
  -9   7  21      181.61      543.83   1261.52 o 
  -7   7  21       11.02     -258.81    702.30 o 
  -5   7  21       73.45      950.99    683.52 o 
  -3   7  21     3886.95     2741.56    956.18 o 
  -1   7  21      920.60     1323.64    891.78 o 
   1   7  21     3679.82     5143.09   2052.10 o 
   3   7  21     1049.44     -270.12    772.69 o 
   5   7  21      399.59     1359.28    665.46 o 
   7   7  21      825.84     1702.06   1776.38 o 
   9   7  21     1741.39     2283.69    903.19 o 
  11   7  21     6554.28     4397.45   1036.81 o 
  13   7  21      361.81      913.58    700.28 o 
 -10   8  21     1217.56     -257.57    824.76 o 
  -8   8  21       91.18      277.17    936.88 o 
  -6   8  21       19.80       16.84    664.05 o 
  -4   8  21      835.48    -1096.95   1038.67 o 
  -2   8  21       11.96    -1097.99    798.67 o 
   0   8  21      415.18      -65.56    924.79 o 
   2   8  21     2045.27     2724.44    717.61 o 
   4   8  21       82.52     -916.95    660.25 o 
   6   8  21      737.85     1431.68    638.73 o 
   8   8  21      621.28     1942.82    650.25 o 
  10   8  21      649.12     -230.83    559.46 o 
  -7   9  21     1030.43     1285.94    819.21 o 
  -5   9  21      156.72     -859.21    800.35 o 
  -3   9  21      393.50       42.57    791.93 o 
  -1   9  21      631.74     -519.47    811.27 o 
   1   9  21     3106.56     2450.18    855.23 o 
   3   9  21       49.13      -21.00    566.93 o 
   5   9  21     1026.48     1326.84    804.17 o 
   7   9  21      308.22     1450.00    694.93 o 
 -18   0  22      560.01     -361.13    922.35 o 
 -16   0  22     1954.96     1675.29    791.32 o 
 -14   0  22     1966.85     3885.82   1019.95 o 
 -12   0  22      342.49      790.51    861.35 o 
 -10   0  22     6390.94     6708.85   1166.61 o 
  -8   0  22     1027.98     2927.77   1002.87 o 
  -6   0  22      307.84     -619.78    722.26 o 
  -4   0  22    11312.46    11131.63   2083.83 o 
  -2   0  22     1507.76     1062.13    478.22 o 
   0   0  22    45248.05    48394.02   2078.40 o 
   2   0  22     2460.95     2085.95    516.76 o 
   4   0  22     1083.63      746.73    447.30 o 
   6   0  22    18389.27    18085.19   1338.91 o 
   8   0  22      102.04      122.58    462.12 o 
  10   0  22    15918.35    17509.93   1365.26 o 
  12   0  22    22365.19    24710.82   1620.87 o 
  14   0  22     1111.59     1931.62    590.51 o 
  16   0  22     4711.25     4647.67    829.23 o 
 -17   1  22      235.11       45.40    474.33 o 
 -15   1  22       37.47     1056.94    433.26 o 
 -13   1  22      362.00      614.15    362.43 o 
 -11   1  22      491.88      748.42    390.29 o 
  -9   1  22      272.28      658.61    378.24 o 
  -7   1  22      570.20      959.23    682.75 o 
  -5   1  22      641.71      862.65    535.86 o 
  -3   1  22     2550.07     1943.97    454.83 o 
  -1   1  22     1076.87      667.46    371.98 o 
   1   1  22      842.55      554.70    348.09 o 
   3   1  22      167.22      290.85    411.69 o 
   5   1  22     2234.64     1776.14    412.09 o 
   7   1  22     6938.00     7555.52    738.59 o 
   9   1  22     9000.73     9781.94    812.41 o 
  11   1  22     1256.96     1055.16    593.81 o 
  13   1  22     5173.56     5787.30    715.56 o 
  15   1  22       23.07      998.00    431.16 o 
  17   1  22      265.46      924.73    547.65 o 
 -18   2  22      797.11     1245.29    593.10 o 
 -16   2  22     1592.69     1495.80    407.91 o 
 -14   2  22       19.78      388.17    369.23 o 
 -12   2  22      288.94     -160.35    406.48 o 
 -10   2  22     2835.83     3811.47    715.91 o 
  -8   2  22     1563.38      895.84    423.91 o 
  -6   2  22      134.97      769.92    566.81 o 
  -4   2  22       18.06     -157.62    432.23 o 
  -2   2  22     3391.90     2713.40    784.69 o 
   0   2  22    11844.78    11356.08    861.22 o 
   2   2  22     1247.67      771.20    586.58 o 
   4   2  22      724.93      250.82    425.01 o 
   6   2  22      853.55      737.95    361.78 o 
   8   2  22     3964.00     3815.66    550.27 o 
  10   2  22      529.30      149.44    472.09 o 
  12   2  22       65.27      753.34    456.11 o 
  14   2  22      506.69      943.98    655.08 o 
  16   2  22       31.07      445.66    424.60 o 
 -17   3  22       48.61      593.17    485.87 o 
 -15   3  22      939.06     1238.12    495.78 o 
 -13   3  22     3965.33     4254.98    588.97 o 
 -11   3  22     1109.07     1248.51    476.87 o 
  -9   3  22      581.58      194.91    481.41 o 
  -7   3  22     3636.89     4682.49    841.45 o 
  -5   3  22     1932.15     1702.43   1312.63 o 
  -3   3  22     4962.55     4095.02    917.77 o 
  -1   3  22     2914.13     2775.10    547.38 o 
   1   3  22     1268.47     1689.76    447.19 o 
   3   3  22     9173.58    10166.18    845.09 o 
   5   3  22     1643.95     1226.46    389.86 o 
   7   3  22     2977.12     1433.88    403.87 o 
   9   3  22       63.03     -369.89    445.86 o 
  11   3  22     2297.31     2480.18    518.87 o 
  13   3  22     2686.56     3005.26    628.09 o 
  15   3  22       82.65      -48.81    425.06 o 
 -16   4  22      751.30     -193.11    626.25 o 
 -14   4  22       44.04     -172.56    505.38 o 
 -12   4  22      926.20      233.31    445.58 o 
 -10   4  22     1236.99     1264.12    573.07 o 
  -8   4  22     1166.73     1480.89    511.38 o 
  -6   4  22     1562.02     1097.08    552.76 o 
  -4   4  22     1297.53      791.94    514.13 o 
  -2   4  22     2754.44     2216.66    679.74 o 
   0   4  22     1353.33     1136.36    484.84 o 
   2   4  22     1534.83     1648.61    529.72 o 
   4   4  22      519.16     1022.06    747.85 o 
   6   4  22     1991.90     1749.02    609.85 o 
   8   4  22     2632.34     2162.32    697.35 o 
  10   4  22      348.41      135.96    569.54 o 
  12   4  22      682.41      850.72    488.38 o 
  14   4  22       12.91      771.51    788.08 o 
 -15   5  22      489.46      748.27    879.57 o 
 -13   5  22       60.98       48.96    593.10 o 
 -11   5  22        7.64     -327.01    590.42 o 
  -9   5  22      221.69      899.42    559.03 o 
  -7   5  22     1169.25     1362.60    535.05 o 
  -5   5  22      794.91     1012.02    940.20 o 
  -3   5  22      207.40     -185.81    500.18 o 
  -1   5  22     6772.21     8152.93   2344.91 o 
   1   5  22        5.22     -608.04    467.50 o 
   3   5  22       10.52      213.74    795.46 o 
   5   5  22        7.81     -462.65    496.55 o 
   7   5  22      859.97      981.85    489.47 o 
   9   5  22     5456.47     4254.69    796.22 o 
  11   5  22      525.06      168.28    477.10 o 
  13   5  22     1600.87     2076.39    667.45 o 
 -14   6  22     1131.51     1664.67   2039.90 o 
 -12   6  22      419.15      341.66    636.61 o 
 -10   6  22       56.62      -84.90   1285.92 o 
  -8   6  22      148.99     -604.85    671.16 o 
  -6   6  22        5.16      639.60    634.62 o 
  -4   6  22     1915.92      889.41    890.04 o 
  -2   6  22       14.60     -164.64    843.14 o 
   0   6  22     1009.29      259.36    803.16 o 
   2   6  22     5626.77     4504.11   2449.84 o 
   4   6  22     2673.51     2520.50   1170.42 o 
   6   6  22     1467.16     1351.63    647.67 o 
   8   6  22       73.33     -738.19    590.77 o 
  10   6  22     3807.00     2638.08    616.94 o 
  12   6  22     1871.72     2513.77    690.07 o 
 -11   7  22       47.11      187.76    912.64 o 
  -9   7  22     1168.64      750.70    693.38 o 
  -7   7  22      262.28     1810.00   2344.91 o 
  -5   7  22      722.24      785.86    885.75 o 
  -3   7  22      709.33      211.23    764.19 o 
  -1   7  22      341.17     -447.20    743.94 o 
   1   7  22     5081.15     6416.68   1307.18 o 
   3   7  22     2788.99     5364.77   1146.76 o 
   5   7  22     4791.04     5913.76    990.38 o 
   7   7  22     2204.95     2087.29    743.61 o 
   9   7  22      479.25      717.12    817.43 o 
  -8   8  22      102.86     -304.65    744.43 o 
  -6   8  22       21.09      186.54    765.70 o 
  -4   8  22       18.14     -462.96   1686.09 o 
  -2   8  22     3432.84     2643.62    944.74 o 
   0   8  22     7457.71     9222.82   1557.55 o 
   2   8  22        0.05      752.25    878.43 o 
   4   8  22     4024.17     3978.37   2276.59 o 
   6   8  22        8.41     1183.88    705.80 o 
 -15   1  23        0.82      107.97    438.25 o 
 -13   1  23      197.52      137.71    511.56 o 
 -11   1  23     3225.02     3287.73    560.63 o 
  -9   1  23        0.65      176.98    416.41 o 
  -7   1  23      988.27      384.48    749.07 o 
  -5   1  23      590.20     -507.36    658.86 o 
  -3   1  23       24.00       28.00    429.61 o 
  -1   1  23    14243.14    15171.65   1004.08 o 
   1   1  23     4997.98     4275.44    612.93 o 
   3   1  23       38.39      594.73    374.00 o 
   5   1  23       19.83     -130.58    472.28 o 
   7   1  23     1658.16     1930.48    455.93 o 
   9   1  23     5761.02     7062.26    750.08 o 
  11   1  23     7703.62     8164.11    801.60 o 
  13   1  23     2727.67     3477.50    629.01 o 
  15   1  23     1763.58     2380.85    574.11 o 
 -16   2  23        3.95      291.05    487.73 o 
 -14   2  23      629.75     1623.42    579.29 o 
 -12   2  23       64.81      523.65    465.02 o 
 -10   2  23     1404.13     1374.15    454.34 o 
  -8   2  23     2454.74     2101.84    602.81 o 
  -6   2  23       13.24      177.34    550.65 o 
  -4   2  23     4591.15     1499.89    775.94 o 
  -2   2  23      351.67     -906.26    708.62 o 
   0   2  23      914.58     1127.58    396.78 o 
   2   2  23     2011.44     2300.02    492.89 o 
   4   2  23     2260.42     2676.51    532.33 o 
   6   2  23     6067.20     6201.16    700.58 o 
   8   2  23      400.45      899.17    436.15 o 
  10   2  23      999.40     1751.14    479.47 o 
  12   2  23     7213.98     7732.74    805.94 o 
  14   2  23       64.72      484.63    815.68 o 
 -15   3  23      168.41      817.67    533.30 o 
 -13   3  23      485.20      523.88    631.13 o 
 -11   3  23       23.75     -834.39    641.65 o 
  -9   3  23      286.84       50.91    571.35 o 
  -7   3  23     1424.79     1581.36    686.52 o 
  -5   3  23      242.46     -452.18    688.61 o 
  -3   3  23      310.14     -366.21    530.53 o 
  -1   3  23       43.24     -649.45    432.97 o 
   1   3  23     3370.76     5203.54    741.89 o 
   3   3  23     1744.49     2157.54    556.77 o 
   5   3  23       17.71     -193.39    471.62 o 
   7   3  23      515.84      415.44    400.90 o 
   9   3  23      180.94      382.06    553.65 o 
  11   3  23     2285.05     2338.22    706.50 o 
  13   3  23       40.01      534.56    446.47 o 
 -14   4  23       71.34     -748.55    499.04 o 
 -12   4  23      946.24     1244.82    715.55 o 
 -10   4  23     1591.66     1328.34    556.11 o 
  -8   4  23     4877.92     3828.53    774.02 o 
  -6   4  23       10.89      201.63    527.97 o 
  -4   4  23      145.73     1297.99    578.53 o 
  -2   4  23      921.27      970.61    589.06 o 
   0   4  23      349.86      692.63    580.80 o 
   2   4  23     4485.07     4603.51    694.31 o 
   4   4  23      338.78      246.46    430.18 o 
   6   4  23     1689.92     1528.31    713.55 o 
   8   4  23     2876.66     3153.65    919.23 o 
  10   4  23       10.67      166.97    492.37 o 
  12   4  23     4408.82     3999.75    717.46 o 
 -13   5  23      176.97     -777.54    645.60 o 
 -11   5  23     1140.65      387.36    531.57 o 
  -9   5  23      738.81       64.41    597.29 o 
  -7   5  23      956.27      -24.66    549.37 o 
  -5   5  23      139.93     -327.34    713.36 o 
  -3   5  23        4.61      178.61    917.47 o 
  -1   5  23      193.47      571.02    728.78 o 
   1   5  23     6872.06     6177.91   1166.64 o 
   3   5  23      467.25      279.44    413.96 o 
   5   5  23     1452.54     1353.78    767.91 o 
   7   5  23       55.60     -344.94    497.32 o 
   9   5  23     1822.59     1914.84    637.93 o 
  11   5  23     2046.91      923.30    582.66 o 
 -10   6  23     1237.11     2717.70   1036.53 o 
  -8   6  23        7.20    -1213.73    809.15 o 
  -6   6  23      203.76     1482.80    873.57 o 
  -4   6  23      300.62      245.23    704.69 o 
  -2   6  23      247.46     1005.70   1444.53 o 
   0   6  23     2329.38      995.58    806.69 o 
   2   6  23      255.69      325.21    733.24 o 
   4   6  23     1954.67     1793.80    581.40 o 
   6   6  23       47.74     -579.05    568.47 o 
   8   6  23       87.20      215.55    790.43 o 
  10   6  23     1059.13     -502.41    587.11 o 
  -7   7  23      484.01     -276.12    747.09 o 
  -5   7  23        2.23    -1018.97   1212.72 o 
  -3   7  23     1341.88     1656.22    849.44 o 
  -1   7  23     1593.68     2362.17   1181.00 o 
   1   7  23     2479.85     2101.09   1083.39 o 
   3   7  23      946.59     1120.01    678.62 o 
   5   7  23       12.77       51.93    645.86 o 
   7   7  23      538.80      697.94    637.23 o 
 -14   0  24       39.15     -962.96    641.98 o 
 -12   0  24     1502.82      -91.65    640.83 o 
 -10   0  24      529.22     1171.57    744.94 o 
  -8   0  24     6901.85     8057.13   1898.38 o 
  -6   0  24     1617.74     2420.56   1410.36 o 
  -4   0  24      185.51     5114.40   1747.09 o 
  -2   0  24     1757.17      591.53    584.89 o 
   0   0  24       70.55       -4.58    575.99 o 
   2   0  24     1354.70     2780.22   1056.55 o 
   4   0  24     1076.94      453.90   1027.27 o 
   6   0  24        2.34     -139.65   1263.96 o 
   8   0  24      172.40     1225.17    761.78 o 
  10   0  24     1625.99      967.61    659.18 o 
  12   0  24     4769.74     5119.46   1210.03 o 
 -13   1  24      348.45      976.63    603.66 o 
 -11   1  24      454.66      399.66    464.60 o 
  -9   1  24     1012.24      317.43    777.00 o 
  -7   1  24      141.53     1547.01    739.26 o 
  -5   1  24       53.80      158.25    667.67 o 
  -3   1  24     5880.81     6404.64    918.97 o 
  -1   1  24      524.22      616.08    503.98 o 
   1   1  24      120.03      511.22    516.88 o 
   3   1  24      975.69     1329.81    890.35 o 
   5   1  24      121.56      283.03    573.37 o 
   7   1  24     2541.37     1832.81    612.11 o 
   9   1  24       25.22      636.09    624.79 o 
  11   1  24      296.10      944.00    532.15 o 
  13   1  24     2217.82     3672.41    784.75 o 
 -14   2  24      309.73      853.90    451.65 o 
 -12   2  24       90.23      543.49    498.36 o 
 -10   2  24       11.36      876.38    611.26 o 
  -8   2  24      758.55     1002.53    564.78 o 
  -6   2  24      695.49     -592.72    749.81 o 
  -4   2  24       14.53      355.33    875.57 o 
  -2   2  24     1932.38     1740.84    512.80 o 
   0   2  24     7029.48     7549.54    779.33 o 
   2   2  24       15.44       20.36    392.51 o 
   4   2  24      419.25      379.28    418.98 o 
   6   2  24        3.40      439.99    401.20 o 
   8   2  24     1429.54     1129.71    590.25 o 
  10   2  24     2075.95     2325.50    544.43 o 
  12   2  24     1654.11     1107.60    522.12 o 
 -13   3  24      790.69     -138.82    526.61 o 
 -11   3  24      642.47      674.94    516.96 o 
  -9   3  24     3199.24     2284.96    835.01 o 
  -7   3  24     1139.78     1334.44    805.82 o 
  -5   3  24      435.19      378.85    733.44 o 
  -3   3  24     1630.18     2524.22   1512.85 o 
  -1   3  24       12.65      542.12    981.07 o 
   1   3  24     7029.51     8138.21    861.31 o 
   3   3  24      401.46      967.49    585.25 o 
   5   3  24      337.47     1154.63    488.84 o 
   7   3  24     2867.96     2391.56    555.86 o 
   9   3  24     1067.97     1260.14    539.95 o 
  11   3  24    21456.23    25205.24   1549.59 o 
 -12   4  24       64.50      393.61    624.12 o 
 -10   4  24       16.75     -634.40    541.74 o 
  -8   4  24      755.56      267.05   1018.30 o 
  -6   4  24       19.23     -144.16    562.07 o 
  -4   4  24      272.37      -51.69    561.93 o 
  -2   4  24      324.34     -605.97    629.15 o 
   0   4  24      224.35      844.18    928.28 o 
   2   4  24     1726.32     2779.98    648.43 o 
   4   4  24      447.83     1035.65    503.25 o 
   6   4  24     3133.08     2560.43    573.51 o 
   8   4  24     3768.32     4805.21    722.00 o 
  10   4  24      266.74     -443.59    542.41 o 
  -9   5  24     1538.38     1888.90    681.24 o 
  -7   5  24      343.11     -723.57    663.65 o 
  -5   5  24     1558.68      137.82    710.06 o 
  -3   5  24        2.22    -1234.32    822.88 o 
  -1   5  24     1270.61     1703.94    780.91 o 
   1   5  24     1276.68     1480.60    939.77 o 
   3   5  24      215.77     1137.51    719.69 o 
   5   5  24     7622.38     9376.54   1127.49 o 
   7   5  24       22.25     -771.62    514.41 o 
   9   5  24      913.54      560.19    556.47 o 
  -6   6  24      638.47     1124.69    890.63 o 
  -4   6  24      124.78     -618.88    832.32 o 
  -2   6  24      947.56     1683.36    835.74 o 
   0   6  24      543.33      520.99    756.70 o 
   2   6  24     6683.96     7410.59   1348.19 o 
   4   6  24     1687.86     3075.32    929.62 o 
   6   6  24       15.63     1076.34    608.41 o 
 -11   1  25        1.16      460.11    553.46 o 
  -9   1  25     2473.34     3314.51   1080.95 o 
  -7   1  25      295.07     3807.61   1149.00 o 
  -5   1  25      802.94     2405.21   1080.63 o 
  -3   1  25      592.71     2402.24   1105.38 o 
  -1   1  25        4.62      -35.41    646.09 o 
   1   1  25      309.82      382.02    510.33 o 
   3   1  25     1514.50     1659.29    667.76 o 
   5   1  25     1966.93     1522.94    557.88 o 
   7   1  25       11.78     -413.59    655.79 o 
   9   1  25      114.05      278.79    530.30 o 
 -10   2  25      694.51     1558.61    877.15 o 
  -8   2  25      138.91      436.03    686.47 o 
  -6   2  25     1451.91     1800.57   1366.44 o 
  -4   2  25     1938.90     2275.76    847.71 o 
  -2   2  25     1106.13      114.84    686.56 o 
   0   2  25      632.17      614.50    476.28 o 
   2   2  25      217.12      473.88    498.20 o 
   4   2  25      831.19      561.38    433.83 o 
   6   2  25     3398.34     2924.15    557.80 o 
   8   2  25      118.11     -523.93    453.41 o 
  -9   3  25      158.87      170.96    603.92 o 
  -7   3  25        1.03      518.11    645.78 o 
  -5   3  25      481.03     1379.25    602.67 o 
  -3   3  25       35.58      161.83    851.38 o 
  -1   3  25      335.09     -444.66    604.92 o 
   1   3  25      700.95      859.39    519.86 o 
   3   3  25       26.59     -488.61    560.79 o 
   5   3  25     1768.57     1079.68    511.56 o 
   7   3  25      180.30      425.07    455.52 o 
  -8   4  25      408.18      -76.11    696.21 o 
  -6   4  25     1562.92     1919.43    625.72 o 
  -4   4  25      573.77      535.55    714.02 o 
  -2   4  25     1552.92     1051.13    591.29 o 
   0   4  25     2209.49     2214.27    929.10 o 
   2   4  25      274.83      249.35    625.85 o 
   4   4  25     9040.93    11058.66   1208.40 o 
   6   4  25       10.23     -440.36    526.10 o 
  -3   5  25      913.47     2063.84   1622.65 o 
  -1   5  25      181.00     -371.74   1005.31 o 
   1   5  25     1552.83     1957.62   1361.56 o 
   3   5  25      818.56      876.26    764.67 o 
  -6   0  26     1358.76      556.34    990.67 o 
  -4   0  26     1535.69     2859.77   1581.17 o 
  -2   0  26        7.83      746.66   1478.69 o 
   0   0  26      291.19      350.29    760.75 o 
   2   0  26     7928.01     8130.74   1864.22 o 
   4   0  26        6.61     -426.00   1747.09 o 
   6   0  26      536.28     1556.28    794.95 o 
  -7   1  26      578.42      449.13    635.53 o 
  -5   1  26      756.84     1316.54   1251.76 o 
  -3   1  26      127.16     2102.10   1116.28 o 
  -1   1  26      463.77      199.61   1166.36 o 
   1   1  26      128.35      -51.56    561.61 o 
   3   1  26      770.77       28.82    544.60 o 
   5   1  26     4836.95     5988.92    836.34 o 
  -6   2  26     2702.73     3136.07   1056.83 o 
  -4   2  26     1236.21     2370.76   1256.64 o 
  -2   2  26      242.98       49.13    983.35 o 
   0   2  26       36.79     -208.95    735.37 o 
   2   2  26       27.83      -59.45    499.28 o 
   4   2  26     1817.02     1847.06    543.88 o 
  -3   3  26        5.16      630.45    594.62 o 
  -1   3  26      197.38     -793.35    579.11 o 
   1   3  26     3760.26     4137.29    909.73 o 
                                                 
